# Supplementary material for: COVID-19 related psychological distress and fears among mothers and pregnant women in Saudi Arabia
Source: PLoS One. 2021 Aug 24;16(8):e0256597. doi: 10.1371/journal.pone.0256597 (PMC8384198; doi:10.1371/journal.pone.0256597)
Supplement: S1 Data — (XLS) [file pone.0256597.s001.xls]

## Sheet: Sheet1
ID	D_Res	D_Age	D_Ms	D_Edu	D_Employ	D_Workplace	D_Inc	D_CPC	D_CMC	D_Cdn	D_Age_C1	D_Age_C2	D_Age_C3	D_Age_C4	D_Age_C5	D_Cdn_Dis_1	D_Cdn_Dis_2	D_Cdn_Dis_3	D_Cdn_Dis_4	D_Cdn_Dis_5	D_Cdn_Dis_6	D_Cdn_Dis_7	Mat_Psych_1	Mat_Psych_2	Mat_Psych_3	Mat_Psych_4	Mat_Psych_5	Mat_Psych_6	Curr_Preg	Curr_Preg_Concern	Cdn_upto10	Inf_Cdn_1	Inf_Cdn_2	Inf_Cdn_3	Inf_Cdn_4	Cdn_FearC19_1	Cdn_FearC19_2	Cdn_FearC19_3	Cdn_FearC19_4	Cdn_FearC19_5	Cdn_FearC19_6	Cdn_FearC19_7	Cdn_change_1	Cdn_change_2	Cdn_change_3	Cdn_change_4	Cdn_change_5	Cdn_change_6	Cdn_change_7
R01	Riyadh	23	Marrid	<= High School	Employed	Hospital	10,000 – 15,000	Chronic physical condition	No mental condition	1	48					0	0	0	0	0	0	1	3	4	3	2	1	0	Pregant	Somewhat concerned	1	Disagree	Neither agree nor disagree	Neither agree nor disagree	Neither agree nor disagree	3	3	2	3	3	3	3	0	0	1	1	1	1	0
R02	Riyadh	40	Marrid	College, +	Employed	University/School	10,000 – 15,000	Chronic physical condition	No mental condition	1	36					0	1	0	0	0	0	0	2	0	3	0	2	0	Not pregnant		1	Agree	Strongly agree	Strongly agree	Strongly agree	3	4	2	2	4	1	1	1	1	0	0	1	0	0
R03	Jazan	40	Marrid	College, +	Employed	University/School	10,000 – 15,000	Chronic physical condition	No mental condition	3	108	72	72			0	1	0	0	0	0	0	2	0	2	0	2	0	Not pregnant		1	Neither agree nor disagree	Strongly agree	Strongly agree	Strongly agree	3	4	2	2	4	1	1	1	1	0	1	1	0	0
R04	Jazan	28	Marrid	College, +	Unemployed/Looking		10,000 – 15,000	No physical condition	Chronic mental condition	2	60	48				0	0	0	0	0	0	1	3	2	3	2	3	2	Not pregnant		1	Agree	Agree	Neither agree nor disagree	Strongly agree	4	4	4	5	4	2	5	0	1	0	0	1	1	1
R05	Riyadh	28	Marrid	<= High School	Stay at home		10,000 – 15,000	No physical condition	No mental condition	2	96	60				0	0	0	0	0	0	1	1	1	2	0	0	0	Not pregnant		1	Agree	Agree	Agree	Agree	3	1	2	3	3	2	2	0	0	0	0	1	0	0
R06	Eastern Province	40	Marrid	<= High School	Stay at home		10,000 – 15,000	Chronic physical condition	No mental condition	2	60	36				0	0	0	0	0	0	1	3	0	0	0	0	0	Not pregnant		1	Strongly agree	Strongly agree	Strongly agree	Strongly agree	5	4	1	5	4	1	2	0	0	0	0	0	0	0
R07	Jazan	23	Marrid	College, +	Unemployed/Looking		10,000 – 15,000	No physical condition	No mental condition	3	60	24	36			0	0	0	0	0	0	1	3	0	2	1	3	0	Not pregnant		1	Agree	Strongly agree	Strongly agree	Strongly agree	5	4	2	5	5	4	4	0	0	0	0	0	0	0
R08	Eastern Province	40	Marrid	<= High School	Stay at home		10,000 – 15,000	Chronic physical condition	No mental condition	2	60	36				0	0	0	0	0	0	1	3	0	0	0	0	0	Not pregnant		1	Strongly agree	Strongly agree	Strongly agree	Strongly agree	5	4	1	5	4	1	2	0	0	0	0	0	0	0
R09	Jazan	58	Widow/Divorced	College, +	Employed	University/School	10,000 – 15,000	No physical condition	No mental condition	2	120	96				0	0	0	0	0	0	1	0	0	0	0	0	0	Not pregnant		1	Agree	Agree	Agree	Agree	4	4	1	4	4	2	2	0	0	0	0	0	0	0
R10	Eastern Province	34	Marrid	College, +	Unemployed/Looking		10,000 – 15,000	No physical condition	No mental condition	1	36					0	0	0	0	0	0	1	1	1	1	0	2	0	Not pregnant		1	Strongly agree	Strongly agree	Agree	Agree	5	5	3	5	4	3	3	0	1	0	0	1	0	1
R11	Riyadh	45	Marrid	College, +	Stay at home		10,000 – 15,000	No physical condition	Chronic mental condition	2	108	96				0	1	0	0	0	0	0	2	0	3	0	0	0	Not pregnant		1	Agree	Strongly agree	Strongly agree	Strongly agree	4	4	1	4	4	1	1	0	1	0	0	1	0	0
R12	Makkah	25	Marrid	College, +	Employed	Hospital	10,000 – 15,000	No physical condition	No mental condition	0													1	0	0	0	2	0	Pregant	Slightly concerned	0
R13	Makkah	41	Marrid	<= High School	Stay at home		10,000 – 15,000	Chronic physical condition	No mental condition	2	72	12				0	1	0	0	0	0	0	3	0	2	0	1	0	Not pregnant		1	Agree	Strongly agree	Neither agree nor disagree	Strongly agree	5	4	2	5	5	2	4	0	1	0	0	1	0	0
R14	Jazan	28	Marrid	College, +	Employed	University/School	10,000 – 15,000	No physical condition	No mental condition	1	48					0	0	0	0	0	0	1	2	1	2	0	2	0	Not pregnant		1	Strongly agree	Strongly agree	Strongly agree	Strongly agree	4	4	2	5	5	2	3	0	0	0	0	0	0	0
R15	Jazan	34	Marrid	College, +	Employed	University/School	10,000 – 15,000	No physical condition	No mental condition	4	120	108	72	2		0	1	0	0	0	0	0	4	3	2	1	0	0	Not pregnant		1	Strongly agree	Strongly agree	Agree	Agree	5	4	1	4	4	2	1	0	0	0	0	0	0	0
R16	Makkah	37	Widow/Divorced	<= High School	Stay at home		<5000	No physical condition	Chronic mental condition	1	108					0	1	1	0	0	0	0	2	1	4	1	2	1	Not pregnant		1	Agree	Agree	Agree	Agree	3	4	1	3	4	2	1	0	1	0	1	1	1	1
R17	Makkah	27	Marrid	College, +	Stay at home		<5000	No physical condition	No mental condition	1	60					0	0	0	0	0	0	1	2	1	2	0	3	0	Not pregnant		1	Agree	Agree	Neither agree nor disagree	Strongly agree	4	4	2	2	3	2	2	0	0	0	0	0	0	0
R18	Eastern Province	30	Marrid	<= High School	Stay at home		10,000 – 15,000	No physical condition	No mental condition	3	96	48	12			0	0	0	0	0	0	1	0	0	2	0	0	0	Not pregnant		1	Strongly agree	Agree	Agree	Strongly agree	1	3	1	4	4	1	1	0	0	0	0	1	0	0
R19	Riyadh	45	Marrid	College, +	Stay at home		10,000 – 15,000	No physical condition	Chronic mental condition	2	108	96				0	1	0	0	0	0	0	3	0	2	0	1	0	Not pregnant		1	Agree	Strongly agree	Agree	Strongly agree	5	4	1	4	3	1	1	0	1	0	0	1	0	0
R20	Eastern Province	34	Marrid	College, +	Unemployed/Looking		10,000 – 15,000	No physical condition	No mental condition	1	36					0	0	0	0	0	0	1	2	2	2	1	2	0	Not pregnant		1	Strongly agree	Strongly agree	Neither agree nor disagree	Strongly agree	5	5	2	5	5	3	3	0	1	0	0	1	0	1
R21	Assir	30	Marrid	College, +	Employed	University/School	10,000 – 15,000	Chronic physical condition	No mental condition	1	11					0	0	0	0	0	0	1	4	4	2	4	4	2	Not pregnant		1	Agree	Neither agree nor disagree	Agree	Agree	1	1	1	1	1	1	1	0	0	0	0	1	1	0
R22	Makkah	36	Marrid	College, +	Employed	Office/Mall	10,000 – 15,000	No physical condition	No mental condition	1	48					0	0	0	0	0	0	1	3	2	2	1	2	1	Not pregnant		1	Agree	Agree	Disagree	Agree	4	4	2	3	4	2	2	0	0	0	0	0	0	0
R23	Riyadh	52	Marrid	<= High School	Employed	University/School	<5000	Chronic physical condition	No mental condition	1	24					0	0	0	0	0	0	1	2	2	2	2	2	2	Not pregnant		0
R24	Jazan	28	Marrid	College, +	Stay at home		10,000 – 15,000	No physical condition	No mental condition	3	120	96	36			0	1	0	0	0	0	0	2	0	2	0	0	0	Not pregnant		1	Agree	Strongly agree	Agree	Strongly agree	2	2	1	1	4	1	1	0	0	0	0	0	0	0
R25	Riyadh	49	Marrid	College, +	Employed	University/School	10,000 – 15,000	No physical condition	No mental condition	1	96					0	0	0	0	0	0	1	2	2	2	2	2	2	Not pregnant		1	Agree	Disagree	Agree	Agree	4	4	4	4	4	4	4	0	0	0	0	0	0	0
R26	Assir	34	Marrid	College, +	Stay at home		5000 - 10,000	No physical condition	No mental condition	2	96	24				0	0	1	0	0	0	0	2	2	2	1	2	1	Pregant	Slightly concerned	1	Agree	Agree	Disagree	Agree	4	4	2	4	4	2	4	0	2	0	0	0	0	0
R27	Jazan	33	Marrid	College, +	Employed	University/School	<5000	No physical condition	No mental condition	1	36					0	0	0	0	0	0	1	1	1	1	1	1	1	Pregant	Extremely concerned	1	Agree	Strongly disagree	Strongly agree	Agree	4	1	4	4	4	4	4	0	0	0	0	5	0	0
R28	Eastern Province	27	Marrid	College, +	Employed	Hospital	10,000 – 15,000	No physical condition	No mental condition	2	36	10				0	0	0	0	0	0	1	1	0	2	0	0	0	Not pregnant		1	Agree	Strongly agree	Neither agree nor disagree	Agree	4	4	1	1	2	1	1	0	0	0	0	0	0	0
R29	Makkah	37	Marrid	College, +	Stay at home		10,000 – 15,000	Chronic physical condition	No mental condition	3	120	96	72			0	0	0	0	0	0	1	2	0	2	0	3	0	Not pregnant		1	Neither agree nor disagree	Strongly agree	Strongly agree	Strongly agree	3	3	1	3	4	3	3	1	0	0	0	1	1	0
R30	Makkah	40	Marrid	<= High School	Stay at home		10,000 – 15,000	No physical condition	No mental condition	1	60					0	0	0	0	0	0	1	1	0	2	0	1	1	Not pregnant		1	Agree	Disagree	Agree	Strongly agree	4	4	2	4	4	5	4	0	0	0	0	0	0	0
R31	Makkah	45	Marrid	College, +	Stay at home		5000 - 10,000	No physical condition	No mental condition	1	108					0	0	0	0	0	0	1	4	3	3	3	3	1	Not pregnant		1	Neither agree nor disagree	Strongly disagree	Agree	Strongly agree	5	5	4	2	5	3	5	0	1	0	0	1	1	0
R32	Jazan	38	Marrid	College, +	Unemployed/Looking		5000 - 10,000	No physical condition	No mental condition	1	108					0	0	0	0	0	0	1	2	2	2	1	2	0	Not pregnant		1	Neither agree nor disagree	Agree	Agree	Strongly agree	5	4	2	3	4	1	1	0	0	0	0	1	0	0
R33	Riyadh	30	Marrid	College, +	Stay at home		5000 - 10,000	No physical condition	No mental condition	3	108	60	12			0	0	0	0	0	0	1	0	0	0	0	1	0	Not pregnant		1	Strongly agree	Neither agree nor disagree	Agree	Agree	1	1	1	1	1	1	1	0	0	0	0	0	0	0
R34	Jazan	35	Marrid	College, +	Unemployed/Looking		10,000 – 15,000	No physical condition	No mental condition	4	120	108	96	2		0	0	0	0	0	0	1	2	1	0	0	3	0	Not pregnant		1	Neither agree nor disagree	Agree	Agree	Neither agree nor disagree	4	5	3	5	5	2	1	0	0	0	0	1	0	1
R35	Eastern Province	36	Marrid	<= High School	Stay at home		10,000 – 15,000	No physical condition	No mental condition	2	96	30				0	0	0	0	0	0	1	0	0	1	0	0	0	Not pregnant		1	Agree	Strongly agree	Disagree	Strongly agree	4	3	1	4	3	1	1	0	0	0	0	0	0	0
R36	Riyadh	38	Marrid	<= High School	Stay at home		10,000 – 15,000	No physical condition	No mental condition	2	60	8				0	0	0	1	0	0	0	4	1	0	1	2	0	Not pregnant		1	Strongly agree	Strongly agree	Strongly agree	Strongly agree	5	5	5	5	5	4	4	0	0	0	0	0	0	0
R37	Madina	35	Marrid	College, +	Employed	University/School	5000 - 10,000	No physical condition	No mental condition	3	60	108	24			0	0	0	0	0	0	1	3	2	4	1	4	0	Not pregnant		1	Agree	Strongly agree	Strongly agree	Strongly agree	4	5	2	3	3	1	1	0	1	0	0	1	1	0
R38	Jazan	30	Marrid	College, +	Unemployed/Looking		5000 - 10,000	No physical condition	No mental condition	2	84	24				0	0	0	0	0	0	1	3	0	1	0	0	0	Not pregnant		1	Strongly agree	Strongly agree	Strongly disagree	Strongly agree	4	2	1	5	4	1	1	0	0	0	0	0	0	0
R39	Jazan	32	Marrid	College, +	Employed	University/School	5000 - 10,000	No physical condition	No mental condition	2	84	36				0	0	0	0	0	0	1	0	0	2	0	1	0	Not pregnant		1	Disagree	Strongly agree	Neither agree nor disagree	Strongly agree	5	5	1	3	3	1	1	0	0	0	0	0	0	0
R40	Jazan	34	Marrid	College, +	Employed	Office/Mall	10,000 – 15,000	No physical condition	No mental condition	1	36					0	0	0	0	0	0	1	2	0	2	0	1	0	Not pregnant		1	Strongly agree	Strongly agree	Strongly agree	Strongly agree	4	4	1	1	5	1	3	0	0	0	0	0	1	0
R41	Jazan	45	Marrid	College, +	Employed	University/School	10,000 – 15,000	No physical condition	No mental condition	2	60	48				0	0	0	0	0	0	1	2	3	1	2	2	1	Not pregnant		1	Neither agree nor disagree	Agree	Disagree	Neither agree nor disagree	3	4	3	4	3	2	4	0	0	0	1	1	0	0
R42	Makkah	26	Marrid	College, +	Unemployed/Looking		5000 - 10,000	No physical condition	No mental condition	1	12					0	0	0	0	0	0	1	2	1	2	0	1	0	Not pregnant		1	Disagree	Agree	Neither agree nor disagree	Strongly agree	4	4	1	5	4	1	3	0	1	0	0	0	1	0
R43	Jazan	33	Marrid	College, +	Employed	University/School	<5000	No physical condition	No mental condition	1	36					0	0	0	0	0	0	1	1	1	1	1	1	1	Pregant	Extremely concerned	1	Agree	Strongly disagree	Strongly agree	Agree	4	1	4	4	4	4	4	0	0	0	0	1	0	0
R44	Riyadh	37	Marrid	<= High School	Stay at home		5000 - 10,000	No physical condition	Chronic mental condition	3	96	72	24			0	0	0	0	0	0	1	3	2	3	1	2	0	Not pregnant		1	Disagree	Strongly agree	Neither agree nor disagree	Neither agree nor disagree	4	2	1	1	3	1	1	0	0	0	0	0	0	0
R45	Jazan	49	Marrid	College, +	Employed	University/School	10,000 – 15,000	Chronic physical condition	No mental condition	0													2	2	2	0	2	0	Not pregnant		0
R46	Makkah	40	Marrid	College, +	Employed	University/School	10,000 – 15,000	No physical condition	No mental condition	2	108	60				0	1	0	0	0	0	0	4	4	4	4	4	4	Not pregnant		1	Strongly disagree	Strongly disagree	Strongly disagree	Strongly agree	4	4	4	5	4	2	1	0	0	0	0	0	0	0
R47	Eastern Province	41	Marrid	<= High School	Stay at home		<5000	No physical condition	No mental condition	2	96	0				0	0	0	0	0	0	1	4	4	4	4	4	0	Not pregnant		1	Agree	Strongly agree	Strongly agree	Strongly agree	5	4	2	2	5	2	2	0	0	0	0	0	0	0
R48	Jazan	34	Marrid	College, +	Stay at home		5000 - 10,000	No physical condition	No mental condition	2	108	108				0	0	0	0	0	0	1	3	1	3	0	2	0	Not pregnant		1	Neither agree nor disagree	Strongly agree	Strongly agree	Strongly agree	5	5	5	5	5	4	4	0	1	0	0	1	0	0
R49	Jazan	43	Marrid	<= High School	Employed	University/School	5000 - 10,000	No physical condition	No mental condition	1	120					0	0	0	0	0	0	1	3	0	3	0	3	0	Not pregnant		1	Agree	Strongly agree	Strongly agree	Strongly agree	5	4	2	4	4	3	4	0	1	0	0	1	0	0
R50	Tabuk	40	Marrid	College, +	Employed	University/School	5000 - 10,000	No physical condition	No mental condition	3	60	72	108			0	0	0	0	0	0	1	2	0	4	0	3	0	Not pregnant		1	Neither agree nor disagree	Strongly disagree	Strongly disagree	Agree	5	5	4	5	5	4	4	0	1	1	0	0	0	0
R51	Jazan	35	Marrid	College, +	Student		10,000 – 15,000	No physical condition	No mental condition	1	108					0	0	0	0	0	0	1	2	0	1	0	1	0	Pregant	Slightly concerned	1	Agree	Agree	Strongly agree	Strongly agree	4	4	1	1	4	2	1	0	0	0	0	1	0	0
R52	Jazan	31	Marrid	College, +	Employed	University/School	10,000 – 15,000	No physical condition	No mental condition	3	108	72	36			0	1	0	0	0	0	0	3	1	2	0	1	0	Not pregnant		1	Strongly agree	Agree	Agree	Agree	3	1	1	1	4	1	1	0	0	0	0	0	0	0
R53	Riyadh	40	Marrid	College, +	Stay at home		10,000 – 15,000	No physical condition	No mental condition	3	120	48	12			0	0	0	0	0	0	1	3	2	3	2	2	2	Not pregnant		1	Agree	Agree	Agree	Strongly agree	4	4	3	5	4	4	4	1	1	0	0	0	1	1
R54	Makkah	38	Marrid	College, +	Unemployed/Looking		5000 - 10,000	No physical condition	No mental condition	2	72	24				1	0	0	0	0	0	0	2	0	0	0	1	0	Pregant	Not at all concerned	1	Agree	Disagree	Neither agree nor disagree	Neither agree nor disagree	3	3	1	1	4	1	1	0	0	0	0	0	0	0
R55	Jazan	37	Marrid	College, +	Unemployed/Looking		5000 - 10,000	No physical condition	No mental condition	3	84	60	30			0	0	0	0	0	0	1	2	0	1	0	0	0	Not pregnant		1	Strongly agree	Strongly agree	Strongly agree	Strongly agree	5	4	1	5	1	1	1	0	0	0	0	0	0	0
R56	Jazan	28	Marrid	College, +	Unemployed/Looking		5000 - 10,000	No physical condition	Chronic mental condition	2	72	36				0	0	0	0	0	0	1	3	2	3	2	3	2	Not pregnant		1	Neither agree nor disagree	Strongly agree	Agree	Agree	4	4	4	4	4	2	4	0	1	0	1	0	1	1
R57	Assir	37	Marrid	College, +	Employed	University/School	5000 - 10,000	No physical condition	No mental condition	2	36	12				0	0	0	0	0	0	1	3	1	2	1	3	1	Not pregnant		1	Neither agree nor disagree	Agree	Strongly disagree	Agree	4	3	1	4	1	1	1	0	0	0	0	0	0	0
R58	Riyadh	35	Marrid	College, +	Employed	University/School	5000 - 10,000	No physical condition	No mental condition	2	108	48				0	0	0	0	0	0	1	0	0	2	0	0	0	Not pregnant		1	Strongly agree	Strongly agree	Strongly agree	Strongly agree	4	2	1	4	1	1	1	0	0	0	0	0	0	0
R59	Jazan	32	Marrid	College, +	Unemployed/Looking		10,000 – 15,000	No physical condition	No mental condition	2	72	60				0	0	0	0	0	0	1	2	0	2	2	4	0	Pregant	Slightly concerned	1	Agree	Strongly agree	Disagree	Strongly agree	4	4	4	5	5	2	2	1	1	0	0	1	0	0
R60	Makkah	33	Widow/Divorced	College, +	Stay at home		<5000	No physical condition	No mental condition	2	84	36				0	0	0	0	0	0	1	1	0	1	0	1	0	Not pregnant		1	Agree	Agree	Agree	Strongly agree	2	3	2	3	3	3	3	0	0	0	0	0	0	0
R61	Eastern Province	32	Marrid	<= High School	Stay at home		10,000 – 15,000	No physical condition	No mental condition	2	96	24				0	0	0	0	0	0	1	2	0	2	0	1	0	Not pregnant		1	Agree	Agree	Strongly agree	Strongly agree	3	3	2	2	3	1	1	0	0	0	0	0	0	0
R62	Eastern Province	35	Marrid	College, +	Stay at home		10,000 – 15,000	No physical condition	No mental condition	2	36	108				0	0	0	0	0	0	1	3	2	3	3	3	2	Not pregnant		1	Strongly agree	Strongly agree	Strongly agree	Strongly agree	5	5	1	5	4	2	5	0	1	0	1	1	0	0
R63	Makkah	40	Marrid	College, +	Stay at home		<5000	No physical condition	No mental condition	2	72	36				0	0	0	0	0	0	1	2	1	2	1	1	1	Not pregnant		1	Agree	Neither agree nor disagree	Disagree	Neither agree nor disagree	4	3	2	3	3	3	3	0	0	0	0	0	0	0
R64	Eastern Province	36	Marrid	College, +	Unemployed/Looking		5000 - 10,000	No physical condition	Chronic mental condition	3	96	96	60			0	0	0	0	0	0	1	3	4	4	3	1	1	Not pregnant		1	Agree	Agree	Strongly agree	Agree	5	4	2	5	5	3	4	0	0	0	0	0	0	0
R65	Riyadh	47	Marrid	College, +	Stay at home		10,000 – 15,000	No physical condition	No mental condition	1	84					0	0	0	0	0	0	1	2	1	2	1	2	1	Not pregnant		1	Agree	Agree	Agree	Agree	1	3	1	1	4	1	1	0	1	0	0	0	0	0
R66	Makkah	35	Marrid	College, +	Employed	University/School	10,000 – 15,000	No physical condition	No mental condition	1	60					0	0	0	0	0	0	1	3	0	3	2	3	3	Not pregnant		1	Agree	Agree	Agree	Agree	3	4	2	1	4	2	2	0	0	0	0	0	0	0
R67	Eastern Province	40	Marrid	College, +	Employed	University/School	10,000 – 15,000	No physical condition	No mental condition	2	96	60				0	1	0	0	0	0	0	1	1	2	1	2	1	Not pregnant		1	Agree	Disagree	Neither agree nor disagree	Agree	3	3	1	1	1	1	1	0	0	0	0	0	0	0
R68	Qassim	29	Marrid	College, +	Student		10,000 – 15,000	Chronic physical condition	No mental condition	5	108	72	48	24	6	0	0	0	0	0	0	1	2	4	3	2	4	0	Pregant	Extremely concerned	1	Neither agree nor disagree	Strongly agree	Neither agree nor disagree	Neither agree nor disagree	5	5	1	4	5	5	4	1	1	1	0	1	0	0
R69	Riyadh	33	Marrid	<= High School	Stay at home		<5000	No physical condition	No mental condition	3	72	36	36			0	0	0	0	0	0	1	3	2	3	1	1	3	Not pregnant		1	Agree	Agree	Agree	Agree	4	4	2	4	3	2	2	0	0	0	0	0	0	0
R70	Eastern Province	28	Marrid	College, +	Unemployed/Looking		5000 - 10,000	No physical condition	No mental condition	1	60					0	0	0	0	0	0	1	0	0	3	0	2	0	Not pregnant		1	Strongly agree	Strongly agree	Neither agree nor disagree	Strongly agree	5	4	1	1	3	1	3	0	0	0	0	1	1	0
R71	Jazan	29	Marrid	College, +	Stay at home		<5000	No physical condition	No mental condition	3	60	36	10			0	1	0	0	0	0	0	3	2	3	1	1	4	Not pregnant		1	Agree	Agree	Agree	Agree	5	5	4	5	5	2	2	0	0	0	0	0	0	0
R72	Eastern Province	32	Marrid	College, +	Employed	Office/Mall	5000 - 10,000	No physical condition	No mental condition	2	36	8				0	0	0	0	0	0	1	3	1	2	0	1	0	Not pregnant		1	Strongly agree	Agree	Agree	Strongly agree	3	3	1	1	1	1	1	1	0	0	0	0	0	0
R73	Eastern Province	23	Marrid	<= High School	Unemployed/Looking		5000 - 10,000	No physical condition	No mental condition	1	24					0	0	0	0	0	0	1	1	1	2	0	4	0	Not pregnant		1	Disagree	Strongly agree	Strongly agree	Strongly agree	4	4	2	4	3	1	3	0	0	0	0	0	0	1
R74	Jazan	38	Marrid	College, +	Unemployed/Looking		5000 - 10,000	No physical condition	No mental condition	1	108					0	0	0	0	0	0	1	2	2	2	1	2	0	Not pregnant		1	Neither agree nor disagree	Agree	Agree	Strongly agree	5	4	2	3	4	1	1	0	0	0	0	1	0	0
R75	Jazan	45	Widow/Divorced	College, +	Employed	University/School	5000 - 10,000	No physical condition	No mental condition	1	84					0	1	0	0	0	0	0	4	2	1	2	3	1	Not pregnant		1	Strongly agree	Strongly agree	Agree	Strongly agree	4	5	4	5	5	3	4	0	0	0	0	0	0	0
R76	Riyadh	52	Marrid	College, +	Employed	University/School	10,000 – 15,000	No physical condition	No mental condition	2	120	96				0	0	0	0	1	0	0	0	0	2	0	0	0	Not pregnant		1	Agree	Agree	Disagree	Agree	3	2	2	1	2	1	1	0	0	0	0	1	0	0
R77	Jazan	41	Marrid	College, +	Employed	University/School	5000 - 10,000	No physical condition	No mental condition	1	36					0	0	0	0	0	0	1	2	2	2	2	2	1	Not pregnant		1	Agree	Agree	Agree	Agree	4	4	3	3	4	3	3	0	1	0	1	1	0	0
R78	Jazan	27	Marrid	College, +	Stay at home		<5000	No physical condition	No mental condition	0													0	0	2	0	2	0	Pregant	Slightly concerned	0
R79	Eastern Province	29	Marrid	College, +	Unemployed/Looking		5000 - 10,000	No physical condition	No mental condition	3	36	24	10			0	0	0	0	0	0	1	2	1	1	0	0	0	Not pregnant		1	Agree	Strongly agree	Agree	Strongly agree	1	4	2	3	3	2	4	0	0	0	0	0	0	0
R80	Jazan	35	Marrid	<= High School	Stay at home		<5000	No physical condition	No mental condition	1	72					0	0	0	0	0	0	1	2	1	2	1	3	0	Pregant	Slightly concerned	1	Agree	Agree	Agree	Agree	4	4	3	4	4	3	3	0	0	0	0	0	0	0
R81	Jazan	32	Marrid	<= High School	Employed	Office/Mall	<5000	Chronic physical condition	No mental condition	2	108	17				0	0	1	0	0	0	0	4	3	3	4	2	4	Not pregnant		1	Agree	Neither agree nor disagree	Disagree	Strongly agree	5	5	5	5	5	4	5	1	1	1	1	1	1	1
R82	Jazan	37	Marrid	College, +	Employed	University/School	5000 - 10,000	No physical condition	No mental condition	0													0	0	2	0	0	0	Pregant	Slightly concerned	0
R83	Jazan	33	Marrid	College, +	Unemployed/Looking		5000 - 10,000	No physical condition	No mental condition	4	60	48	36	1		0	0	0	0	0	0	1	3	1	2	0	2	0	Not pregnant		1	Strongly agree	Agree	Agree	Agree	4	4	4	2	4	3	4	0	0	0	0	0	0	0
R84	Jazan	42	Marrid	College, +	Employed	University/School	5000 - 10,000	Chronic physical condition	No mental condition	2	9	6				0	1	0	0	0	0	0	2	1	2	0	2	0	Not pregnant		1	Agree	Neither agree nor disagree	Agree	Strongly agree	4	4	3	5	4	4	4	0	1	0	0	0	0	0
R85	Jazan	35	Marrid	College, +	Employed	University/School	10,000 – 15,000	No physical condition	No mental condition	1	78					0	0	0	0	0	0	1	1	1	1	1	3	1	Pregant	Moderately concerned	1	Agree	Agree	Agree	Strongly agree	4	4	2	3	4	2	2	0	1	0	0	1	0	1
R86	Eastern Province	42	Marrid	College, +	Employed	University/School	10,000 – 15,000	No physical condition	No mental condition	2	96	12				0	0	0	0	0	0	1	0	0	0	0	0	0	Not pregnant		1	Agree	Strongly agree	Strongly agree	Strongly agree	3	4	2	1	4	1	1	0	0	0	0	0	0	0
R87	Jazan	36	Marrid	College, +	Unemployed/Looking		10,000 – 15,000	No physical condition	No mental condition	1	72					0	0	0	0	0	0	1	0	0	0	0	0	0	Not pregnant		0
R88	Riyadh	39	Marrid	<= High School	Stay at home		10,000 – 15,000	Chronic physical condition	No mental condition	2	84	60				0	0	0	0	0	0	1	2	0	0	0	2	0	Not pregnant		1	Agree	Strongly disagree	Neither agree nor disagree	Agree	4	4	4	4	4	4	4	0	0	0	0	0	0	0
R89	Jazan	37	Marrid	<= High School	Unemployed/Looking		10,000 – 15,000	No physical condition	No mental condition	1	60					0	1	0	0	0	0	0	0	0	2	0	0	0	Not pregnant		1	Neither agree nor disagree	Strongly agree	Strongly agree	Strongly agree	5	4	5	5	3	3	3	0	1	0	0	0	0	0
R90	Jazan	35	Marrid	College, +	Student		10,000 – 15,000	No physical condition	No mental condition	1	108					0	0	0	0	0	0	1	2	0	1	0	1	0	Pregant	Slightly concerned	1	Agree	Agree	Strongly agree	Strongly agree	4	4	1	1	4	2	1	0	0	0	0	1	0	0
R91	Makkah	25	Marrid	College, +	Employed	Hospital	10,000 – 15,000	No physical condition	No mental condition	2	108	24				0	0	0	0	0	0	1	3	2	3	2	3	0	Not pregnant		1	Neither agree nor disagree	Agree	Disagree	Neither agree nor disagree	3	3	2	2	3	2	2	0	0	0	0	1	0	0
R92	Jazan	44	Marrid	College, +	Employed	University/School	5000 - 10,000	No physical condition	No mental condition	0													1	0	1	0	0	0	Not pregnant		0
R93	Makkah	39	Marrid	College, +	Employed	University/School	10,000 – 15,000	No physical condition	No mental condition	2	48	24				0	0	0	0	0	0	1	3	2	2	3	3	1	Not pregnant		1	Strongly agree	Strongly agree	Strongly agree	Strongly agree	2	4	1	1	4	2	1	1	1	0	0	1	0	0
R94	Jazan	38	Marrid	<= High School	Stay at home		5000 - 10,000	No physical condition	Chronic mental condition	2	120	60				0	0	0	0	0	0	1	2	0	3	1	2	0	Pregant	Slightly concerned	1	Agree	Disagree	Agree	Agree	4	4	2	2	2	2	2	0	1	0	0	1	0	0
R95	Riyadh	36	Marrid	<= High School	Stay at home		10,000 – 15,000	No physical condition	No mental condition	2	60	108				0	0	0	0	0	0	1	3	3	3	2	3	2	Not pregnant		1	Agree	Strongly agree	Strongly agree	Agree	4	4	3	4	5	4	4	0	1	0	1	1	0	1
R96	Riyadh	37	Marrid	<= High School	Stay at home		5000 - 10,000	No physical condition	Chronic mental condition	3	96	72	24			0	0	0	0	0	0	1	3	2	3	1	2	0	Not pregnant		1	Disagree	Strongly agree	Neither agree nor disagree	Neither agree nor disagree	4	2	1	1	3	1	1	0	0	0	0	0	0	0
R97	Jazan	40	Marrid	<= High School	Stay at home		10,000 – 15,000	No physical condition	No mental condition	1	120					0	0	0	0	0	0	1	3	2	4	1	0	0	Not pregnant		0
R98	Jazan	31	Marrid	College, +	Employed	Hospital	10,000 – 15,000	No physical condition	No mental condition	1	8					0	0	0	0	0	0	1	3	2	4	2	4	3	Not pregnant		1	Strongly agree	Strongly agree	Strongly agree	Strongly agree	4	5	1	4	4	1	1	0	0	0	0	0	0	0
R99	Jazan	23	Marrid	College, +	Employed	University/School	5000 - 10,000	No physical condition	No mental condition	1	60					0	0	0	0	0	0	1	0	2	2	2	3	0	Pregant	Slightly concerned	1	Agree	Strongly agree	Strongly agree	Strongly agree	3	4	1	1	3	1	1	0	0	0	0	0	0	0
R100	Jazan	43	Marrid	College, +	Employed	University/School	10,000 – 15,000	Chronic physical condition	No mental condition	3	36	60	96			0	0	0	0	0	0	1	3	0	2	0	1	0	Not pregnant		1	Agree	Agree	Agree	Strongly agree	4	4	2	4	4	2	2	0	0	0	0	0	0	0
R101	Riyadh	27	Marrid	<= High School	Stay at home		<5000	No physical condition	No mental condition	3	48	18	0			0	0	0	0	0	0	1	3	0	0	1	1	0	Not pregnant		0
R102	Eastern Province	26	Marrid	College, +	Employed	Office/Mall	5000 - 10,000	No physical condition	No mental condition	1	10					0	1	0	0	0	0	0	4	3	2	1	3	2	Not pregnant		1	Neither agree nor disagree	Agree	Neither agree nor disagree	Agree	4	4	1	4	4	1	1	0	1	0	0	1	0	0
R103	Riyadh	29	Marrid	College, +	Unemployed/Looking		5000 - 10,000	No physical condition	No mental condition	1	24					0	0	0	0	0	0	1	2	2	2	1	2	2	Pregant	Not at all concerned	1	Agree	Agree	Agree	Agree	2	2	2	2	2	2	2	0	0	0	0	0	0	0
R104	Riyadh	28	Marrid	<= High School	Stay at home		5000 - 10,000	No physical condition	No mental condition	2	108	48				0	0	0	0	0	0	1	2	0	3	0	3	0	Not pregnant		1	Agree	Agree	Agree	Agree	3	3	3	3	3	3	3	0	0	0	0	0	0	0
R105	Riyadh	30	Marrid	College, +	Unemployed/Looking		5000 - 10,000	No physical condition	No mental condition	2	120	84				0	0	0	0	0	0	1	2	2	2	0	0	0	Pregant	Moderately concerned	1	Agree	Strongly agree	Strongly agree	Strongly agree	3	3	2	2	2	1	1	0	0	0	0	0	0	0
R106	Northern Border	33	Marrid	College, +	Stay at home		10,000 – 15,000	No physical condition	No mental condition	2	60	36				0	1	0	1	0	0	0	3	2	1	1	1	0	Not pregnant		1	Strongly agree	Strongly agree	Disagree	Strongly agree	5	5	2	4	4	2	4	1	1	0	0	0	0	0
R107	Riyadh	47	Marrid	College, +	Stay at home		10,000 – 15,000	No physical condition	No mental condition	1	84					0	0	0	0	0	0	1	2	1	2	1	2	1	Not pregnant		1	Agree	Agree	Agree	Agree	1	3	1	1	4	1	1	0	1	0	0	0	0	0
R108	Jazan	46	Marrid	College, +	Employed	University/School	10,000 – 15,000	Chronic physical condition	Chronic mental condition	3	120	96	60			0	0	0	0	0	0	1	3	1	1	1	1	1	Not pregnant		1	Agree	Agree	Agree	Agree	3	2	2	1	4	1	1	0	0	0	0	0	0	0
R109	Riyadh	40	Marrid	College, +	Employed	Hospital	10,000 – 15,000	No physical condition	No mental condition	3	108	72	24			0	0	0	0	0	0	1	3	0	1	0	0	0	Not pregnant		1	Neither agree nor disagree	Strongly agree	Neither agree nor disagree	Strongly agree	4	4	1	1	1	1	1	0	0	0	0	0	0	0
R110	Jazan	46	Marrid	College, +	Employed	University/School	10,000 – 15,000	No physical condition	No mental condition	1	120					0	0	0	0	0	0	1	2	1	2	1	3	1	Not pregnant		0
R111	Tabuk	35	Marrid	College, +	Unemployed/Looking		5000 - 10,000	No physical condition	No mental condition	3	108	60	48			0	0	0	0	0	0	1	1	0	1	0	1	0	Not pregnant		1	Agree	Neither agree nor disagree	Neither agree nor disagree	Agree	3	2	2	3	2	2	2	0	0	0	0	0	0	0
R112	Jazan	30	Marrid	<= High School	Employed	University/School	<5000	No physical condition	No mental condition	2	60	24				0	0	0	0	0	0	1	2	0	2	0	0	0	Not pregnant		1	Agree	Strongly agree	Strongly agree	Strongly agree	5	5	3	5	5	3	4	0	0	0	0	0	0	0
R113	Tabuk	30	Marrid	College, +	Employed	Office/Mall	5000 - 10,000	No physical condition	No mental condition	1	60					0	0	0	0	0	0	1	1	0	2	0	1	0	Not pregnant		1	Strongly agree	Agree	Strongly agree	Strongly agree	5	4	3	4	5	2	3	0	1	0	0	1	0	0
R114	Tabuk	43	Marrid	<= High School	Stay at home		5000 - 10,000	No physical condition	No mental condition	3	96	72	12			0	0	0	0	0	0	1	2	0	1	0	1	0	Not pregnant		1	Agree	Strongly agree	Neither agree nor disagree	Agree	3	2	1	1	2	1	1	0	0	0	0	1	0	0
R115	Jazan	40	Marrid	<= High School	Stay at home		<5000	No physical condition	No mental condition	2	120	48				0	0	0	0	0	0	1	3	2	1	1	3	1	Not pregnant		1	Agree	Strongly disagree	Agree	Strongly agree	5	4	2	4	3	5	4	0	0	0	0	0	0	0
R116	Makkah	41	Marrid	<= High School	Stay at home		10,000 – 15,000	Chronic physical condition	No mental condition	2	72	24				0	1	0	0	0	0	0	3	0	2	0	0	0	Not pregnant		1	Neither agree nor disagree	Strongly agree	Disagree	Strongly agree	5	5	3	5	5	2	4	0	1	0	0	1	0	0
R117	Eastern Province	40	Marrid	<= High School	Stay at home		<5000	No physical condition	No mental condition	1	72					0	0	0	0	0	0	1	1	1	1	1	1	1	Not pregnant		1	Agree	Agree	Agree	Agree	3	3	1	1	3	1	1	0	0	0	0	1	0	0
R118	Assir	34	Marrid	College, +	Stay at home		10,000 – 15,000	No physical condition	No mental condition	2	96	36				0	0	0	0	0	0	1	2	3	3	3	3	3	Not pregnant		1	Agree	Neither agree nor disagree	Strongly agree	Agree	1	1	1	1	1	1	1	0	0	0	0	0	0	0
R119	Makkah	44	Marrid	College, +	Employed	University/School	10,000 – 15,000	No physical condition	No mental condition	1	24					0	0	0	0	0	0	1	3	1	0	0	1	0	Not pregnant		1	Strongly agree	Strongly agree	Strongly agree	Strongly agree	4	5	4	4	5	4	5	0	0	0	0	1	0	0
R120	Jazan	25	Marrid	<= High School	Unemployed/Looking		<5000	Chronic physical condition	Chronic mental condition	1	72					0	0	0	0	0	0	1	4	3	4	4	4	4	Not pregnant		1	Neither agree nor disagree	Strongly agree	Strongly agree	Strongly agree	5	4	2	5	5	5	5	0	1	0	0	1	1	1
R121	Riyadh	33	Marrid	College, +	Unemployed/Looking		5000 - 10,000	No physical condition	No mental condition	1	36					0	0	0	0	0	0	1	2	1	2	0	2	0	Not pregnant		1	Agree	Disagree	Disagree	Agree	3	2	1	1	2	1	1	0	0	0	0	0	0	0
R122	Qassim	32	Marrid	<= High School	Stay at home		10,000 – 15,000	No physical condition	No mental condition	2	24	48				0	0	0	0	0	0	1	3	3	3	2	4	1	Not pregnant		1	Disagree	Disagree	Agree	Strongly agree	3	2	1	3	4	1	1	0	0	0	0	0	0	0
R123	Jazan	35	Marrid	College, +	Unemployed/Looking		<5000	No physical condition	No mental condition	2	96	48				0	0	0	0	0	0	1	2	0	2	0	1	0	Not pregnant		1	Strongly agree	Agree	Disagree	Agree	4	4	2	5	3	1	4	0	0	0	0	0	0	0
R124	Jazan	37	Marrid	<= High School	Stay at home		10,000 – 15,000	No physical condition	No mental condition	1	84					0	0	0	0	0	0	1	1	1	1	1	1	1	Not pregnant		1	Agree	Agree	Agree	Agree	3	3	3	3	4	3	3	0	0	0	0	0	0	0
R125	Makkah	40	Marrid	College, +	Employed	University/School	5000 - 10,000	No physical condition	No mental condition	3	120	84	72			0	0	0	0	0	0	1	1	0	1	0	0	0	Not pregnant		1	Agree	Disagree	Disagree	Strongly agree	4	2	2	2	2	1	1	0	0	0	0	0	0	0
R126	Jazan	40	Marrid	College, +	Employed	University/School	10,000 – 15,000	No physical condition	No mental condition	3	36	72	96			0	0	0	0	0	0	1	0	0	0	0	0	0	Not pregnant		1	Strongly agree	Agree	Strongly agree	Strongly agree	4	4	2	4	4	4	3	0	0	0	0	0	0	0
R127	Jazan	27	Marrid	<= High School	Student		5000 - 10,000	No physical condition	No mental condition	2	60	84				0	0	0	0	0	0	1	4	4	4	3	3	3	Not pregnant		1	Agree	Agree	Agree	Agree	3	4	2	3	5	5	5	0	0	0	0	1	0	0
R128	Assir	18	Marrid	College, +	Employed	University/School	10,000 – 15,000	Chronic physical condition	No mental condition	1	11					0	0	0	0	0	0	1	4	4	2	4	4	2	Not pregnant		1	Agree	Neither agree nor disagree	Agree	Agree	1	1	1	1	1	1	1	0	0	0	0	1	1	0
R129	Makkah	24	Marrid	College, +	Unemployed/Looking		5000 - 10,000	Chronic physical condition	No mental condition	1	60					0	1	0	0	0	0	0	3	2	1	0	2	1	Not pregnant		1	Agree	Strongly agree	Disagree	Strongly agree	1	1	1	2	3	1	1	0	0	0	0	0	0	0
R130	Eastern Province	34	Marrid	<= High School	Stay at home		5000 - 10,000	No physical condition	No mental condition	2	96	84				0	0	0	0	0	0	1	2	2	3	3	2	0	Not pregnant		1	Agree	Strongly agree	Strongly agree	Strongly agree	5	5	2	3	3	2	2	0	1	0	1	0	0	1
R131	Makkah	28	Marrid	<= High School	Stay at home		5000 - 10,000	Chronic physical condition	No mental condition	1	30					0	0	0	0	0	0	1	3	3	4	1	1	1	Not pregnant		1	Agree	Strongly agree	Disagree	Strongly agree	4	5	2	5	5	2	2	1	0	0	1	0	0	0
R132	Riyadh	34	Widow/Divorced	<= High School	Unemployed/Looking		<5000	No physical condition	No mental condition	1	12					0	0	0	0	1	0	0	3	1	1	0	0	0	Not pregnant		1	Agree	Agree	Agree	Agree	4	4	5	4	4	5	5	0	0	0	0	0	0	0
R133	Jazan	24	Marrid	College, +	Student		<5000	No physical condition	No mental condition	1	60					0	0	0	0	0	0	1	4	2	4	0	4	0	Pregant	Somewhat concerned	1	Disagree	Disagree	Disagree	Disagree	2	2	2	2	2	2	2	0	0	0	0	0	0	0
R134	Tabuk	37	Marrid	College, +	Unemployed/Looking		10,000 – 15,000	No physical condition	No mental condition	3	96	72	36			0	0	0	0	0	0	1	2	1	3	1	3	1	Not pregnant		1	Agree	Agree	Agree	Agree	4	4	2	2	4	3	4	0	0	0	0	1	0	0
R135	Makkah	37	Marrid	College, +	Employed	University/School	5000 - 10,000	No physical condition	No mental condition	1	120					0	0	0	0	0	0	1	2	2	3	1	2	0	Not pregnant		0
R136	Makkah	38	Marrid	<= High School	Stay at home		<5000	No physical condition	No mental condition	2	48	120				0	1	0	0	0	0	0	1	2	3	1	4	0	Not pregnant		1	Agree	Agree	Disagree	Agree	4	4	1	3	5	2	4	0	0	0	0	1	1	0
R137	Jazan	34	Marrid	College, +	Employed	University/School	10,000 – 15,000	Chronic physical condition	No mental condition	2	96	48				0	1	0	0	0	0	0	3	1	2	2	4	1	Not pregnant		1	Strongly disagree	Strongly agree	Agree	Strongly agree	4	5	2	4	5	5	5	0	0	0	1	0	0	0
R138	Makkah	36	Marrid	College, +	Employed	University/School	5000 - 10,000	No physical condition	No mental condition	1	108					0	1	0	0	0	0	0	0	0	1	0	1	0	Not pregnant		1	Agree	Agree	Agree	Strongly agree	4	4	2	3	4	3	3	0	0	0	0	1	0	0
R139	Eastern Province	45	Marrid	College, +	Employed	University/School	10,000 – 15,000	No physical condition	No mental condition	3	60	60	12			0	0	0	0	0	0	1	1	1	1	0	0	0	Not pregnant		1	Disagree	Strongly disagree	Agree	Strongly agree	5	5	1	4	5	1	1	0	0	0	0	1	0	0
R140	Eastern Province	31	Marrid	<= High School	Stay at home		10,000 – 15,000	No physical condition	No mental condition	2	72	48				0	0	0	0	0	0	1	3	3	2	3	3	3	Not pregnant		1	Disagree	Agree	Agree	Agree	3	4	2	3	3	1	3	0	0	0	0	0	0	0
R141	Jazan	31	Marrid	College, +	Employed	University/School	5000 - 10,000	Chronic physical condition	No mental condition	3	96	60	24			0	0	0	0	0	0	1	2	3	4	2	2	0	Not pregnant		1	Agree	Disagree	Agree	Agree	4	4	2	4	4	2	2	0	0	0	0	0	0	0
R142	Jazan	45	Marrid	College, +	Employed	University/School	10,000 – 15,000	No physical condition	No mental condition	1	96					0	0	0	0	0	0	1	3	0	0	0	0	0	Not pregnant		1	Strongly agree	Agree	Agree	Neither agree nor disagree	4	2	1	1	5	1	4	0	0	0	0	0	0	0
R143	Jazan	50	Marrid	<= High School	Stay at home		5000 - 10,000	Chronic physical condition	No mental condition	0													2	0	2	0	2	0	Not pregnant		0
R144	Assir	30	Marrid	College, +	Employed	Hospital	5000 - 10,000	No physical condition	No mental condition	1	60					0	0	0	0	0	0	1	4	2	4	2	4	2	Not pregnant		1	Strongly disagree	Neither agree nor disagree	Disagree	Strongly disagree	5	4	1	2	3	1	1	0	0	0	0	0	0	0
R145	Jazan	21	Marrid	<= High School	Student		10,000 – 15,000	No physical condition	No mental condition	1	42					0	0	0	0	0	0	1	2	2	1	1	1	1	Pregant	Somewhat concerned	1	Neither agree nor disagree	Agree	Strongly agree	Strongly agree	3	4	2	3	3	2	2	0	0	0	0	0	0	0
R146	Jazan	38	Marrid	College, +	Employed	University/School	5000 - 10,000	No physical condition	No mental condition	3	108	96	24			1	0	0	0	0	0	0	1	0	0	0	1	0	Not pregnant		1	Strongly agree	Agree	Disagree	Strongly agree	4	3	1	2	2	1	1	0	0	0	0	0	0	0
R147	Assir	31	Marrid	College, +	Employed	Hospital	5000 - 10,000	No physical condition	No mental condition	3	60	48	5			0	0	0	0	0	0	1	3	1	2	1	3	0	Not pregnant		1	Strongly agree	Agree	Agree	Strongly agree	5	4	2	5	5	1	1	0	1	0	0	1	0	0
R148	Jazan	25	Marrid	College, +	Unemployed/Looking		5000 - 10,000	No physical condition	No mental condition	2	48	12				0	0	0	0	0	0	1	1	2	3	0	2	0	Not pregnant		1	Strongly disagree	Strongly agree	Disagree	Strongly agree	3	2	1	1	3	1	1	0	1	0	0	1	1	0
R149	Riyadh	31	Marrid	College, +	Employed	University/School	10,000 – 15,000	No physical condition	No mental condition	2	120	5				0	0	0	0	0	0	1	3	0	2	0	1	0	Not pregnant		1	Strongly agree	Strongly agree	Strongly agree	Strongly agree	2	4	1	1	1	1	1	0	0	0	0	0	0	0
R150	Jazan	40	Marrid	College, +	Employed	University/School	10,000 – 15,000	No physical condition	No mental condition	4	114	90	72	4		0	1	0	0	0	0	0	2	0	2	0	0	0	Pregant	Not at all concerned	1	Neither agree nor disagree	Agree	Agree	Agree	5	5	2	4	4	2	2	0	0	0	0	0	0	0
R151	Jazan	30	Marrid	College, +	Employed	Hospital	5000 - 10,000	No physical condition	No mental condition	2	72	48				0	0	0	0	0	0	1	2	2	3	2	3	2	Not pregnant		1	Agree	Agree	Neither agree nor disagree	Agree	3	4	1	1	1	1	1	0	0	0	0	1	0	0
R152	Jazan	39	Marrid	College, +	Employed	University/School	10,000 – 15,000	No physical condition	No mental condition	1	60					0	0	0	0	0	0	1	3	1	3	1	1	3	Not pregnant		1	Agree	Agree	Agree	Agree	4	4	4	3	4	2	1	0	0	0	0	0	0	0
R153	Makkah	50	Marrid	College, +	Employed	University/School	10,000 – 15,000	Chronic physical condition	No mental condition	0													4	2	3	2	3	1	Not pregnant		0
R154	Jazan	38	Marrid	College, +	Employed	University/School	5000 - 10,000	Chronic physical condition	No mental condition	2	96	12				0	0	0	0	0	0	1	4	3	3	4	4	3	Not pregnant		1	Agree	Agree	Agree	Agree	3	4	3	4	4	3	4	0	1	0	0	0	0	0
R155	Jazan	27	Marrid	College, +	Employed	Hospital	10,000 – 15,000	No physical condition	No mental condition	1	24					0	0	0	0	0	0	1	3	0	1	0	2	0	Not pregnant		1	Disagree	Agree	Neither agree nor disagree	Agree	3	4	1	4	4	1	2	0	0	0	0	0	0	0
R156	Jazan	40	Marrid	College, +	Employed	University/School	10,000 – 15,000	No physical condition	No mental condition	4	96	84	60	2		0	0	0	0	0	0	1	2	1	2	1	0	0	Not pregnant		1	Agree	Disagree	Neither agree nor disagree	Strongly agree	4	4	2	2	5	3	2	0	1	0	0	1	0	0
R157	Riyadh	34	Widow/Divorced	College, +	Unemployed/Looking		<5000	No physical condition	No mental condition	1	72					0	0	0	0	0	0	1	4	2	2	1	3	2	Not pregnant		1	Disagree	Agree	Strongly agree	Strongly agree	5	4	2	4	4	3	3	1	1	0	0	1	1	0
R158	Makkah	40	Marrid	College, +	Employed	Hospital	10,000 – 15,000	No physical condition	No mental condition	1	108					0	0	0	0	0	0	1	2	0	0	0	1	0	Not pregnant		1	Agree	Strongly agree	Agree	Agree	4	4	1	2	4	2	1	0	0	0	0	1	0	0
R159	Eastern Province	31	Marrid	College, +	Unemployed/Looking		5000 - 10,000	No physical condition	No mental condition	2	58	33				0	0	0	0	0	0	1	3	1	0	2	3	1	Not pregnant		1	Strongly agree	Agree	Strongly agree	Strongly agree	4	4	1	5	3	3	1	1	0	0	0	1	0	0
R160	Jazan	26	Marrid	College, +	Stay at home		10,000 – 15,000	No physical condition	No mental condition	2	24	12				0	0	0	0	0	0	1	0	1	1	1	1	1	Pregant	Moderately concerned	1	Agree	Neither agree nor disagree	Disagree	Neither agree nor disagree	3	2	4	2	4	2	1	0	1	0	0	1	1	0
R161	Jazan	40	Marrid	College, +	Employed	University/School	10,000 – 15,000	No physical condition	No mental condition	2	96	108				0	0	0	0	0	0	1	2	1	4	1	3	2	Not pregnant		1	Agree	Neither agree nor disagree	Neither agree nor disagree	Neither agree nor disagree	3	3	4	3	3	3	3	0	0	0	0	0	0	0
R162	Riyadh	22	Marrid	College, +	Student		5000 - 10,000	No physical condition	No mental condition	1	36					0	0	0	0	0	0	1	1	2	2	2	2	2	Pregant	Somewhat concerned	1	Disagree	Neither agree nor disagree	Strongly disagree	Strongly disagree	3	5	4	4	4	3	4	1	1	1	0	0	0	0
R163	Assir	43	Marrid	College, +	Employed	University/School	<5000	No physical condition	No mental condition	2	108	36				0	1	0	0	0	0	0	4	0	1	2	4	0	Not pregnant		1	Strongly disagree	Strongly agree	Strongly agree	Strongly agree	5	5	5	5	5	4	5	0	1	0	0	0	0	0
R164	Riyadh	28	Marrid	College, +	Student		10,000 – 15,000	No physical condition	No mental condition	1	24					0	0	0	0	0	0	1	1	1	3	1	1	1	Not pregnant		1	Strongly agree	Agree	Strongly disagree	Neither agree nor disagree	4	4	2	1	4	3	2	0	0	0	0	0	0	0
R165	Jazan	46	Marrid	College, +	Employed	University/School	10,000 – 15,000	No physical condition	Chronic mental condition	2	48	9				0	0	0	0	0	0	1	3	2	3	3	3	0	Not pregnant		1	Agree	Agree	Agree	Agree	1	5	2	2	4	2	2	0	0	0	0	1	0	0
R166	Riyadh	32	Marrid	<= High School	Stay at home		5000 - 10,000	No physical condition	No mental condition	2	96	48				0	0	0	0	0	0	1	3	1	1	0	3	0	Not pregnant		0
R167	Jazan	45	Marrid	College, +	Employed	University/School	5000 - 10,000	Chronic physical condition	No mental condition	3	120	108	24			1	0	0	0	0	0	0	2	1	2	1	2	0	Not pregnant		1	Agree	Agree	Disagree	Agree	4	4	3	2	4	2	4	0	0	0	1	1	0	0
R168	Riyadh	30	Widow/Divorced	<= High School	Unemployed/Looking		5000 - 10,000	No physical condition	No mental condition	1	72
R169	Makkah	40	Marrid	College, +	Employed	University/School	10,000 – 15,000	No physical condition	No mental condition	1	36					0	1	0	0	0	0	0	4	2	3	2	4	2	Not pregnant		1	Disagree	Strongly agree	Strongly agree	Strongly agree	5	5	3	5	5	4	4	0	1	0	1	1	0	0
R170	Jazan	32	Marrid	College, +	Employed	University/School	5000 - 10,000	No physical condition	No mental condition	2	72	60				0	0	0	0	0	0	1	4	1	1	1	1	1	Not pregnant		1	Strongly agree	Strongly agree	Strongly agree	Agree	4	4	4	4	4	1	3	0	0	0	0	0	0	0
R171	Riyadh	35	Widow/Divorced	College, +	Employed	University/School	10,000 – 15,000	No physical condition	No mental condition	1	120					0	0	0	0	0	0	1	3	2	4	1	2	1	Not pregnant		0
R172	Jazan	38	Marrid	College, +	Employed	University/School	10,000 – 15,000	No physical condition	No mental condition	3	108	96	11			0	0	0	0	0	0	1	2	0	2	1	2	0	Not pregnant		1	Agree	Strongly agree	Agree	Strongly agree	5	5	3	5	3	1	2	0	0	0	0	0	0	0
R173	Jazan	37	Marrid	College, +	Employed	University/School	5000 - 10,000	No physical condition	No mental condition	3	96	108	108			0	0	0	0	0	0	1	1	0	1	0	1	0	Not pregnant		1	Agree	Disagree	Neither agree nor disagree	Agree	3	3	3	3	3	3	3	0	1	0	0	1	0	0
R174	Riyadh	27	Marrid	College, +	Unemployed/Looking		5000 - 10,000	No physical condition	No mental condition	2	48	24				0	0	0	0	0	0	1	3	2	2	1	3	2	Not pregnant		1	Strongly agree	Neither agree nor disagree	Agree	Strongly agree	5	5	3	4	5	3	5	0	0	0	0	1	0	0
R175	Jazan	30	Marrid	College, +	Employed	University/School	10,000 – 15,000	No physical condition	No mental condition	2	108	24				0	0	0	0	0	0	1	2	2	2	0	2	0	Not pregnant		1	Disagree	Strongly agree	Strongly agree	Strongly agree	5	5	3	5	5	3	5	0	0	0	0	1	0	0
R176	Jazan	31	Marrid	College, +	Stay at home		10,000 – 15,000	No physical condition	No mental condition	2	108	36				0	0	0	0	0	0	1	2	0	2	0	0	0	Not pregnant		1	Strongly agree	Agree	Strongly agree	Strongly agree	4	4	1	4	4	2	2	0	0	0	0	1	0	0
R177	Jazan	31	Marrid	College, +	Stay at home		10,000 – 15,000	No physical condition	No mental condition	2	108	36				0	0	0	0	0	0	1	2	0	2	0	0	0	Not pregnant		1	Strongly agree	Agree	Strongly agree	Strongly agree	4	4	1	4	4	2	2	0	0	0	0	1	0	0
R178	Makkah	37	Marrid	College, +	Unemployed/Looking		10,000 – 15,000	No physical condition	No mental condition	4	96	48	7	7		0	0	0	0	0	0	1	4	3	3	3	4	0	Not pregnant		1	Agree	Agree	Disagree	Strongly disagree	4	5	2	4	4	4	2	0	1	0	0	1	0	0
R179	Assir	32	Marrid	College, +	Employed	University/School	10,000 – 15,000	No physical condition	No mental condition	3	120	108	36			0	0	0	0	0	0	1	1	0	0	0	1	0	Not pregnant		1	Disagree	Agree	Disagree	Agree	4	4	1	1	3	2	1	0	0	0	0	1	0	0
R180	Jazan	31	Marrid	College, +	Unemployed/Looking		5000 - 10,000	No physical condition	No mental condition	1	18					0	0	0	0	0	0	1	0	0	0	0	2	0	Not pregnant		1	Strongly agree	Strongly agree	Strongly agree	Strongly agree	4	4	5	2	3	4	4	0	0	0	0	0	0	0
R181	Riyadh	48	Marrid	College, +	Employed	University/School	10,000 – 15,000	No physical condition	No mental condition	3	12	60	84			0	0	0	0	0	0	1	2	0	2	0	3	0	Not pregnant		1	Disagree	Agree	Agree	Agree	4	5	1	1	3	2	2	0	0	0	0	0	0	0
R182	Eastern Province	30	Marrid	<= High School	Unemployed/Looking		5000 - 10,000	No physical condition	No mental condition	2	84	23				0	0	0	0	0	0	1	4	1	1	1	4	0	Not pregnant		1	Strongly agree	Strongly agree	Strongly agree	Strongly agree	5	4	1	3	5	4	4	0	1	0	1	0	0	0
R183	Jazan	37	Marrid	College, +	Employed	University/School	5000 - 10,000	No physical condition	No mental condition	0													0	0	2	0	0	0	Pregant	Slightly concerned	0
R184	Jazan	50	Marrid	<= High School	Employed	University/School	5000 - 10,000	Chronic physical condition	No mental condition	0													2	1	3	2	3	3	Not pregnant		0
R185	Jazan	42	Marrid	College, +	Employed	University/School	10,000 – 15,000	No physical condition	No mental condition	3	114	72	12			0	0	0	1	0	0	0	1	1	1	1	1	1	Not pregnant		1	Agree	Agree	Agree	Agree	4	4	3	4	4	4	2	0	0	0	0	0	0	0
R186	Jazan	41	Marrid	College, +	Employed	Office/Mall	10,000 – 15,000	No physical condition	No mental condition	4	120	96	36	1		0	0	0	0	0	0	1	0	0	1	0	1	0	Not pregnant		1	Strongly agree	Agree	Strongly agree	Strongly agree	4	5	5	5	5	1	3	0	0	0	0	0	0	0
R187	Riyadh	35	Marrid	College, +	Employed	University/School	10,000 – 15,000	No physical condition	No mental condition	3	108	72	36			0	0	0	0	0	0	1	2	2	3	1	3	1	Not pregnant		1	Neither agree nor disagree	Agree	Strongly agree	Neither agree nor disagree	2	4	1	1	3	1	1	0	1	0	1	0	0	0
R188	Riyadh	24	Marrid	College, +	Student		5000 - 10,000	No physical condition	No mental condition	1	36					0	0	0	0	0	0	1	1	2	2	4	3	2	Not pregnant		1	Agree	Agree	Disagree	Agree	2	4	1	3	2	1	1	0	0	0	0	1	0	0
R189	Makkah	33	Marrid	College, +	Employed	University/School	10,000 – 15,000	No physical condition	No mental condition	1	84					0	0	0	0	0	0	1	2	1	2	2	2	1	Not pregnant		1	Neither agree nor disagree	Agree	Agree	Agree	3	4	2	3	4	2	4	0	0	0	1	1	0	1
R190	Makkah	40	Marrid	College, +	Employed	Hospital	10,000 – 15,000	No physical condition	No mental condition	1	108					0	0	0	0	0	0	1	2	0	0	0	1	0	Not pregnant		1	Agree	Strongly agree	Agree	Agree	4	4	1	2	4	2	1	0	0	0	0	1	0	0
R191	Makkah	33	Marrid	College, +	Employed	University/School	10,000 – 15,000	No physical condition	No mental condition	1	84					0	0	0	0	0	0	1	2	1	2	2	2	1	Not pregnant		1	Neither agree nor disagree	Agree	Agree	Agree	3	4	2	3	4	2	4	0	0	0	1	1	0	1
R192	Makkah	40	Marrid	College, +	Employed	University/School	10,000 – 15,000	No physical condition	No mental condition	3	108	84	60			0	0	0	0	0	0	1	2	0	1	0	2	0	Not pregnant		1	Strongly agree	Agree	Agree	Agree	4	4	5	5	5	1	2	0	0	0	0	0	0	0
R193	Jazan	41	Marrid	College, +	Employed	University/School	5000 - 10,000	No physical condition	No mental condition	1	10					0	0	0	0	0	0	1	3	0	1	0	1	0	Not pregnant		0
R194	Makkah	30	Marrid	College, +	Student		5000 - 10,000	No physical condition	No mental condition	2	48	36				0	0	0	0	0	0	1	2	0	3	0	1	0	Not pregnant		1	Disagree	Strongly agree	Neither agree nor disagree	Agree	3	3	1	1	2	1	1	0	1	0	0	0	0	0
R195	Riyadh	24	Marrid	College, +	Student		5000 - 10,000	No physical condition	No mental condition	1	36					0	0	0	0	0	0	1	1	2	2	4	3	2	Not pregnant		1	Agree	Agree	Disagree	Agree	2	4	1	3	2	1	1	0	0	0	0	1	0	0
R196	Makkah	39	Marrid	College, +	Employed	University/School	10,000 – 15,000	Chronic physical condition	No mental condition	2	108	84				0	1	0	0	0	0	0	4	4	4	4	4	2	Not pregnant		1	Neither agree nor disagree	Strongly agree	Strongly agree	Strongly agree	4	5	1	5	5	5	5	0	0	1	0	0	0	0
R197	Riyadh	47	Marrid	College, +	Stay at home		10,000 – 15,000	Chronic physical condition	No mental condition	5	120	96	72	36	18	0	1	0	0	0	0	0	3	3	3	2	4	3	Not pregnant		0
R198	Assir	24	Marrid	College, +	Stay at home		10,000 – 15,000	No physical condition	No mental condition	2	60	60				0	0	0	0	0	1	0	3	3	2	3	2	1	Not pregnant		1	Agree	Strongly agree	Strongly agree	Agree	4	4	1	4	4	1	1	0	1	0	0	0	1	0
R199	Riyadh	25	Marrid	College, +	Unemployed/Looking		<5000	No physical condition	No mental condition	2	36	8				0	0	0	0	0	0	1	1	1	2	0	0	0	Not pregnant		1	Strongly agree	Agree	Strongly agree	Strongly agree	3	3	1	1	1	1	1	0	0	0	0	0	0	0
R200	Jazan	36	Marrid	College, +	Employed	Office/Mall	5000 - 10,000	Chronic physical condition	No mental condition	3	120	96	12			0	0	0	0	0	0	1	2	1	2	0	2	0	Pregant	Moderately concerned	1	Strongly disagree	Strongly disagree	Disagree	Strongly agree	3	2	1	1	1	1	1	0	0	0	0	0	0	0
R201	Riyadh	24	Marrid	College, +	Student		5000 - 10,000	No physical condition	No mental condition	1	36					0	0	0	0	0	0	1	1	2	2	4	3	2	Not pregnant		1	Agree	Agree	Disagree	Agree	2	4	1	3	2	1	1	0	0	0	0	1	0	0
R202	Eastern Province	30	Marrid	<= High School	Unemployed/Looking		5000 - 10,000	No physical condition	No mental condition	2	84	23				0	0	0	0	0	0	1	4	1	1	1	4	0	Not pregnant		1	Strongly agree	Strongly agree	Strongly agree	Strongly agree	5	4	1	3	5	4	4	0	1	0	1	0	0	0
R203	Jazan	45	Marrid	<= High School	Employed	University/School	5000 - 10,000	Chronic physical condition	No mental condition	1	120					0	0	0	0	0	0	1	3	1	3	0	1	0	Not pregnant		0
R204	Jazan	22	Marrid	College, +	Student		<5000	No physical condition	Chronic mental condition	0													4	2	2	1	1	1	Pregant	Extremely concerned	0
R205	Assir	36	Marrid	<= High School	Stay at home		10,000 – 15,000	No physical condition	Chronic mental condition	1	96					0	1	0	0	0	0	0	4	4	4	4	3	2	Not pregnant		1	Neither agree nor disagree	Agree	Agree	Agree	4	4	4	4	4	3	4	0	1	0	0	1	0	0
R206	Makkah	24	Marrid	College, +	Unemployed/Looking		5000 - 10,000	Chronic physical condition	No mental condition	1	60					0	1	0	0	0	0	0	3	2	1	0	2	1	Not pregnant		1	Agree	Strongly agree	Disagree	Strongly agree	1	1	1	2	3	1	1	0	0	0	0	0	0	0
R207	Jazan	23	Marrid	College, +	Student		10,000 – 15,000	No physical condition	No mental condition	2	60	48				0	1	0	0	0	0	0	4	3	3	2	2	2	Not pregnant		1	Disagree	Strongly agree	Neither agree nor disagree	Strongly agree	5	4	3	5	5	2	2	0	0	0	0	0	0	0
R208	Jazan	27	Marrid	College, +	Student		10,000 – 15,000	No physical condition	No mental condition	2	120	84				0	0	0	0	0	0	1	2	0	1	0	0	0	Pregant	Moderately concerned	1	Strongly agree	Agree	Strongly agree	Agree	3	2	1	1	3	1	1	0	0	0	0	1	0	1
R209	Jazan	39	Marrid	<= High School	Stay at home		10,000 – 15,000	No physical condition	No mental condition	1	120					0	0	0	0	0	0	1	2	1	1	1	1	1	Not pregnant		0
R210	Makkah	23	Marrid	College, +	Student		<5000	No physical condition	No mental condition	1	36					0	0	0	0	0	0	1	4	3	4	4	3	2	Not pregnant		1	Strongly disagree	Strongly disagree	Agree	Agree	4	3	3	2	2	1	1	1	1	1	0	0	0	1
R211	Jazan	40	Marrid	College, +	Employed	University/School	<5000	Chronic physical condition	No mental condition	3	54	36	5			0	0	0	0	0	0	1	4	1	1	3	4	1	Not pregnant		1	Agree	Agree	Neither agree nor disagree	Agree	4	4	4	4	4	3	4	0	0	0	1	1	1	0
R212	Makkah	31	Widow/Divorced	College, +	Stay at home		<5000	No physical condition	No mental condition	1	108					0	0	0	0	0	0	1	2	0	2	0	3	0	Not pregnant		1	Agree	Strongly agree	Strongly agree	Strongly agree	4	4	3	4	5	2	3	0	0	0	0	1	0	0
R213	Riyadh	27	Marrid	College, +	Unemployed/Looking		5000 - 10,000	No physical condition	No mental condition	2	48	24				0	0	0	0	0	0	1	3	2	2	1	3	2	Not pregnant		1	Strongly agree	Neither agree nor disagree	Agree	Strongly agree	5	5	3	4	5	3	5	0	0	0	0	1	0	0
R214	Jazan	35	Marrid	College, +	Employed	University/School	10,000 – 15,000	No physical condition	No mental condition	2	84	36				0	0	0	0	0	0	1	0	0	0	0	0	0	Not pregnant		1	Strongly agree	Agree	Strongly agree	Strongly agree	4	4	2	2	3	2	2	0	0	0	0	0	0	0
R215	Riyadh	27	Widow/Divorced	College, +	Unemployed/Looking		5000 - 10,000	No physical condition	No mental condition	1	108					0	0	0	0	0	0	1	2	1	0	0	1	0	Not pregnant		1	Strongly agree	Neither agree nor disagree	Strongly agree	Strongly agree	3	3	1	3	1	1	1	0	0	0	0	0	0	1
R216	Eastern Province	24	Marrid	College, +	Unemployed/Looking		10,000 – 15,000	No physical condition	No mental condition	1	14					0	0	0	0	0	0	1	2	0	2	0	2	0	Not pregnant		1	Agree	Strongly agree	Strongly disagree	Strongly agree	3	5	1	1	4	1	1	0	0	0	0	0	0	0
R217	Jazan	40	Marrid	College, +	Employed	University/School	10,000 – 15,000	No physical condition	No mental condition	2	84	60				0	0	0	0	0	0	1	2	1	3	0	1	0	Not pregnant		1	Strongly agree	Agree	Strongly agree	Strongly agree	1	4	1	1	3	1	1	0	0	0	0	0	0	0
R218	Jazan	37	Marrid	College, +	Employed	University/School	5000 - 10,000	No physical condition	No mental condition	1	72					0	0	0	0	0	0	1	1	0	0	0	0	0	Not pregnant		1	Strongly agree	Neither agree nor disagree	Agree	Strongly agree	2	2	1	2	1	1	1	0	0	0	0	0	0	0
R219	Jazan	33	Marrid	<= High School	Stay at home		<5000	No physical condition	No mental condition	3	120	96	5			0	0	0	0	0	0	1	0	0	0	0	1	0	Not pregnant		1	Agree	Agree	Agree	Agree	3	2	2	3	2	2	2	0	0	0	0	0	0	0
R220	Jazan	50	Marrid	<= High School	Stay at home		5000 - 10,000	Chronic physical condition	No mental condition	0													2	0	2	0	2	0	Not pregnant		0
R221	Riyadh	29	Marrid	College, +	Unemployed/Looking		5000 - 10,000	No physical condition	No mental condition	1	24					0	0	0	0	0	0	1	2	2	2	1	2	2	Pregant	Not at all concerned	1	Agree	Agree	Agree	Agree	2	2	2	2	2	2	2	0	0	0	0	0	0	0
R222	Jazan	34	Marrid	College, +	Employed	University/School	10,000 – 15,000	No physical condition	No mental condition	3	120	96	12			0	0	0	0	0	0	1	2	1	2	2	1	1	Not pregnant		1	Neither agree nor disagree	Agree	Agree	Agree	4	4	4	4	4	3	3	0	0	0	0	0	0	0
R223	Jazan	22	Marrid	College, +	Student		5000 - 10,000	No physical condition	No mental condition	1	24					0	0	0	0	0	0	1	3	1	1	0	2	0	Not pregnant		1	Agree	Neither agree nor disagree	Agree	Strongly agree	3	4	3	2	4	4	4	0	1	0	0	1	0	0
R224	Riyadh	41	Marrid	College, +	Stay at home		10,000 – 15,000	No physical condition	No mental condition	2	84	42				0	0	0	0	0	0	1	3	2	2	0	2	0	Not pregnant		1	Agree	Agree	Disagree	Strongly agree	3	1	1	2	3	1	1	1	1	0	0	1	0	0
R225	Makkah	32	Marrid	College, +	Employed	Office/Mall	5000 - 10,000	No physical condition	No mental condition	2	36	0				0	0	0	0	0	0	1	3	2	3	1	2	0	Not pregnant		1	Disagree	Agree	Agree	Strongly disagree	4	5	3	4	5	5	3	0	1	0	0	1	0	0
R226	Jazan	27	Marrid	College, +	Stay at home		<5000	No physical condition	No mental condition	0													0	0	2	0	2	0	Pregant	Slightly concerned	0
R227	Makkah	36	Marrid	College, +	Unemployed/Looking		5000 - 10,000	No physical condition	No mental condition	1	60					0	0	0	0	1	0	0	2	1	2	2	1	0	Not pregnant		0
R228	Jazan	24	Marrid	College, +	Student		5000 - 10,000	Chronic physical condition	No mental condition	0													2	0	0	0	1	0	Not pregnant		0
R229	Qassim	32	Marrid	<= High School	Stay at home		10,000 – 15,000	No physical condition	No mental condition	2	24	48				0	0	0	0	0	0	1	3	3	3	2	4	1	Not pregnant		1	Disagree	Disagree	Agree	Strongly agree	3	2	1	3	4	1	1	0	0	0	0	0	0	0
R230	Jazan	37	Marrid	College, +	Unemployed/Looking		10,000 – 15,000	No physical condition	No mental condition	2	84	60				0	0	0	0	0	0	1	4	2	4	3	3	3	Not pregnant		1	Strongly agree	Neither agree nor disagree	Neither agree nor disagree	Strongly agree	4	4	1	1	3	1	1	0	0	0	0	0	0	1
R231	Riyadh	38	Marrid	College, +	Employed	Office/Mall	10,000 – 15,000	No physical condition	No mental condition	3	24	84	120			0	0	0	0	0	0	1	1	0	0	0	0	0	Not pregnant		1	Strongly agree	Neither agree nor disagree	Agree	Strongly agree	2	2	1	1	4	1	1	0	0	0	0	0	0	0
R232	Jazan	40	Marrid	College, +	Employed	University/School	5000 - 10,000	No physical condition	No mental condition	1	120					0	0	0	0	1	0	0	2	1	2	1	1	1	Not pregnant		1	Neither agree nor disagree	Strongly agree	Strongly agree	Strongly agree	4	4	3	4	5	3	4	0	0	0	0	0	0	0
R233	Qassim	18	Marrid	College, +	Unemployed/Looking		<5000	No physical condition	No mental condition	3	120	48	12			0	0	0	0	0	0	1	0	0	0	0	0	0	Not pregnant		1	Neither agree nor disagree	Neither agree nor disagree	Agree	Agree	3	3	3	3	3	3	3	0	0	0	0	0	0	0
R234	Qassim	40	Marrid	College, +	Stay at home		10,000 – 15,000	No physical condition	No mental condition	3	120	60	12			0	0	0	0	0	0	1	1	0	1	0	1	0	Not pregnant		1	Agree	Strongly agree	Agree	Agree	4	4	2	2	4	1	1	0	0	0	0	0	0	0
R235	Jazan	36	Marrid	College, +	Employed	University/School	10,000 – 15,000	No physical condition	No mental condition	2	72	36				0	0	0	0	0	0	1	1	1	2	0	2	0	Not pregnant		1	Strongly agree	Agree	Strongly agree	Strongly agree	4	4	1	3	4	1	1	0	0	0	0	0	0	0
R236	Qassim	40	Marrid	<= High School	Stay at home		5000 - 10,000	No physical condition	No mental condition	1	60					0	0	0	0	0	0	1	1	1	1	0	1	0	Not pregnant		1	Disagree	Strongly agree	Strongly agree	Strongly agree	5	5	3	4	4	3	4	0	0	0	0	1	0	0
R237	Riyadh	25	Marrid	College, +	Unemployed/Looking		<5000	No physical condition	No mental condition	0													3	1	0	0	1	0	Pregant	Somewhat concerned	0
R238	Makkah	35	Widow/Divorced	College, +	Stay at home		<5000	No physical condition	No mental condition	2	48	36				0	0	0	0	0	0	1	2	2	2	2	2	2	Not pregnant		1	Disagree	Agree	Agree	Agree	4	3	3	3	4	3	1	1	0	0	0	0	0	0
R239	Riyadh	38	Marrid	College, +	Unemployed/Looking		10,000 – 15,000	No physical condition	No mental condition	4	120	108	84	1		0	0	1	0	1	0	0	2	3	2	3	4	3	Not pregnant		1	Strongly agree	Agree	Agree	Agree	3	3	1	3	4	1	1	0	0	0	1	1	0	1
R240	Riyadh	23	Marrid	College, +	Student		5000 - 10,000	No physical condition	No mental condition	2	48	2				0	0	0	0	0	0	1	3	0	2	0	2	0	Not pregnant		1	Agree	Agree	Agree	Agree	2	3	1	3	2	1	1	0	0	0	0	0	0	0
R241	Riyadh	19	Marrid	College, +	Student		10,000 – 15,000	No physical condition	No mental condition	1	36					0	0	0	0	0	0	1	2	2	2	1	1	0	Not pregnant		1	Agree	Neither agree nor disagree	Disagree	Strongly agree	1	3	1	1	3	1	1	0	1	0	1	1	1	1
R242	Jazan	31	Marrid	College, +	Employed	University/School	10,000 – 15,000	No physical condition	No mental condition	3	108	72	36			0	1	0	0	0	0	0	3	1	2	0	1	0	Not pregnant		1	Strongly agree	Agree	Agree	Agree	3	1	1	1	4	1	1	0	0	0	0	0	0	0
R243	Jazan	22	Marrid	College, +	Student		10,000 – 15,000	No physical condition	No mental condition	1	36					0	0	0	0	0	0	1	1	0	1	0	3	1	Pregant	Somewhat concerned	1	Neither agree nor disagree	Agree	Strongly disagree	Strongly agree	2	4	2	2	3	1	1	0	0	0	0	0	0	0
R244	Riyadh	49	Marrid	College, +	Stay at home		10,000 – 15,000	Chronic physical condition	No mental condition	1	108					0	0	0	0	0	0	1	1	0	0	0	1	0	Not pregnant		1	Strongly agree	Agree	Neither agree nor disagree	Neither agree nor disagree	2	3	1	1	1	1	1	0	0	0	0	0	0	0
R245	Jazan	35	Marrid	College, +	Employed	University/School	10,000 – 15,000	No physical condition	No mental condition	3	72	36	12			0	0	0	0	0	0	1	3	1	2	1	2	2	Not pregnant		1	Strongly agree	Strongly agree	Strongly agree	Strongly agree	5	5	3	5	5	1	2	0	0	0	0	0	0	0
R246	Makkah	24	Marrid	College, +	Stay at home		5000 - 10,000	Chronic physical condition	No mental condition	1	96					0	0	0	0	0	0	1	3	1	1	0	2	0	Not pregnant		1	Agree	Neither agree nor disagree	Neither agree nor disagree	Strongly agree	3	3	1	1	2	1	1	0	1	0	0	1	1	0
R247	Makkah	29	Widow/Divorced	<= High School	Stay at home		<5000	No physical condition	No mental condition	2	60	36				0	0	0	0	0	0	1	3	2	2	1	3	1	Not pregnant		1	Neither agree nor disagree	Agree	Neither agree nor disagree	Agree	3	3	1	3	3	2	3	0	0	0	0	1	0	0
R248	Jazan	38	Marrid	College, +	Employed	University/School	5000 - 10,000	No physical condition	No mental condition	3	108	96	24			1	0	0	0	0	0	0	1	0	0	0	1	0	Not pregnant		1	Strongly agree	Agree	Disagree	Strongly agree	4	3	1	2	2	1	1	0	0	0	0	0	0	0
R249	Jazan	48	Marrid	College, +	Employed	University/School	10,000 – 15,000	No physical condition	No mental condition	1	72					0	0	0	0	0	0	1	0	0	0	0	0	0	Not pregnant		1	Agree	Neither agree nor disagree	Strongly agree	Strongly agree	1	1	1	1	1	1	1	0	0	0	0	0	0	0
R250	Jazan	45	Marrid	<= High School	Employed	University/School	10,000 – 15,000	No physical condition	No mental condition	1	60					0	0	0	0	0	0	1	0	0	2	0	1	0	Not pregnant		1	Agree	Agree	Agree	Strongly agree	3	4	1	4	5	4	3	0	0	0	0	0	0	0
R251	Makkah	37	Marrid	College, +	Employed	University/School	5000 - 10,000	No physical condition	No mental condition	1	120					0	0	0	0	0	0	1	2	2	3	1	2	0	Not pregnant		0
R252	Riyadh	35	Widow/Divorced	<= High School	Stay at home		5000 - 10,000	No physical condition	No mental condition	2	120	96				0	1	0	0	0	0	0	2	1	2	0	2	1	Not pregnant		1	Agree	Agree	Agree	Agree	4	4	4	4	4	3	3	0	0	0	0	0	0	0
R253	Jazan	33	Marrid	College, +	Employed	University/School	10,000 – 15,000	No physical condition	No mental condition	1	18					0	0	0	0	0	0	1	0	0	0	0	0	0	Pregant	Slightly concerned	1	Agree	Agree	Agree	Agree	2	2	1	3	3	2	1	0	0	0	0	0	0	0
R254	Jazan	33	Marrid	<= High School	Stay at home		<5000	No physical condition	No mental condition	3	120	96	5			0	0	0	0	0	0	1	0	0	0	0	1	0	Not pregnant		1	Agree	Agree	Agree	Agree	3	2	2	3	2	2	2	0	0	0	0	0	0	0
R255	Jazan	32	Marrid	College, +	Employed	University/School	5000 - 10,000	No physical condition	No mental condition	1	24					0	1	0	0	0	0	0	2	2	3	2	2	1	Pregant	Slightly concerned	1	Agree	Strongly agree	Strongly agree	Strongly agree	4	5	3	4	4	3	3	0	0	0	0	0	0	0
R256	Jazan	27	Marrid	College, +	Unemployed/Looking		10,000 – 15,000	Chronic physical condition	No mental condition	2	96	36				0	0	0	0	0	0	1	3	2	3	1	3	1	Not pregnant		1	Disagree	Agree	Disagree	Neither agree nor disagree	3	4	2	2	4	2	2	1	0	0	0	0	0	1
R257	Riyadh	28	Marrid	College, +	Unemployed/Looking		10,000 – 15,000	No physical condition	No mental condition	2	84	4				0	0	0	0	0	0	1	0	0	2	0	0	0	Not pregnant		1	Agree	Strongly agree	Strongly agree	Strongly agree	4	3	1	5	4	1	1	0	0	0	1	1	0	0
R258	Assir	50	Marrid	College, +	Stay at home		10,000 – 15,000	No physical condition	No mental condition	0													2	1	1	1	1	1	Not pregnant		0
R259	Riyadh	26	Marrid	College, +	Stay at home		<5000	No physical condition	No mental condition	2	60	8				0	0	0	0	0	0	1	1	0	2	0	1	0	Not pregnant		1	Neither agree nor disagree	Agree	Agree	Agree	3	3	2	4	4	3	4	0	0	0	0	0	0	0
R260	Eastern Province	38	Marrid	College, +	Stay at home		10,000 – 15,000	No physical condition	No mental condition	2	84	72				0	0	0	0	0	0	1	0	0	2	0	0	1	Not pregnant		1	Strongly agree	Strongly agree	Strongly agree	Strongly agree	4	5	1	1	4	1	1	0	0	0	0	0	0	0
R261	Jazan	45	Marrid	<= High School	Employed	University/School	5000 - 10,000	No physical condition	No mental condition	1	96					0	0	0	0	0	0	1	2	1	2	0	1	0	Not pregnant		1	Agree	Agree	Agree	Agree	3	3	2	2	3	2	2	0	0	0	0	0	0	0
R262	Riyadh	34	Marrid	<= High School	Stay at home		5000 - 10,000	No physical condition	No mental condition	5						0	0	0	0	0	0	1	2	1	2	1	0	1	Not pregnant		1	Agree	Agree	Agree	Agree	5	4	2	5	5	3	4	1	0	0	1	1	0	0
R263	Riyadh	26	Marrid	<= High School	Stay at home		10,000 – 15,000	No physical condition	No mental condition	2	72	48				0	0	0	0	0	0	1	3	0	2	0	3	0	Not pregnant		1	Agree	Strongly agree	Disagree	Strongly agree	3	5	1	4	4	1	5	0	1	0	0	1	0	0
R264	Riyadh	36	Marrid	<= High School	Employed	University/School	5000 - 10,000	No physical condition	No mental condition	0													1	1	1	0	1	0	Not pregnant		0
R265	Jazan	20	Marrid	College, +	Stay at home		<5000	No physical condition	No mental condition	2	24	12				0	0	0	0	0	0	1	3	2	2	2	2	1	Not pregnant		1	Agree	Agree	Disagree	Agree	4	4	3	3	4	3	3	0	1	0	0	1	0	0
R266	Riyadh	35	Widow/Divorced	<= High School	Stay at home		5000 - 10,000	No physical condition	No mental condition	2	120	96				0	1	0	0	0	0	0	2	1	2	0	2	1	Not pregnant		1	Agree	Agree	Agree	Agree	4	4	4	4	4	3	3	0	0	0	0	0	0	0
R267	Jazan	40	Marrid	College, +	Stay at home		10,000 – 15,000	No physical condition	No mental condition	1	48					0	0	0	0	0	0	1	2	2	2	1	3	1	Not pregnant		1	Agree	Strongly agree	Agree	Strongly agree	4	4	4	4	4	2	4	0	0	0	1	1	0	0
R268	Assir	37	Marrid	College, +	Employed	University/School	5000 - 10,000	Chronic physical condition	No mental condition	2	84	48				0	0	0	0	0	0	1	1	0	1	0	1	0	Not pregnant		1	Agree	Strongly agree	Strongly agree	Strongly agree	3	4	1	2	3	1	1	0	0	0	0	0	0	0
R269	Jazan	35	Marrid	College, +	Employed	University/School	10,000 – 15,000	No physical condition	No mental condition	3	72	36	12			0	0	0	0	0	0	1	3	1	2	1	2	2	Not pregnant		1	Strongly agree	Strongly agree	Strongly agree	Strongly agree	5	5	3	5	5	1	2	0	0	0	0	0	0	0
R270	Jazan	45	Widow/Divorced	College, +	Employed	University/School	10,000 – 15,000	No physical condition	No mental condition	1	60					0	0	0	0	0	0	1	3	0	2	1	0	0	Not pregnant		1	Agree	Agree	Strongly disagree	Strongly disagree	3	4	2	2	4	1	2	0	0	0	0	0	0	0
R271	Jazan	45	Marrid	College, +	Employed	University/School	5000 - 10,000	Chronic physical condition	No mental condition	3	120	108	24			1	0	0	0	0	0	0	2	1	2	1	2	0	Not pregnant		1	Agree	Agree	Disagree	Agree	4	4	3	2	4	2	4	0	0	0	1	1	0	0
R272	Qassim	40	Marrid	College, +	Unemployed/Looking		<5000	No physical condition	No mental condition	2	84	24				0	0	0	1	0	0	0	2	3	3	1	2	4	Not pregnant		1	Strongly agree	Agree	Strongly agree	Strongly agree	4	4	1	5	4	1	2	0	0	0	0	0	0	0
R273	Jazan	28	Marrid	College, +	Stay at home		10,000 – 15,000	No physical condition	No mental condition	3	120	96	36			0	1	0	0	0	0	0	2	0	2	0	0	0	Not pregnant		1	Agree	Strongly agree	Agree	Strongly agree	2	2	1	1	4	1	1	0	0	0	0	0	0	0
R274	Riyadh	30	Marrid	<= High School	Employed	University/School	<5000	No physical condition	No mental condition	3	120	60	11			0	0	0	0	0	0	1	3	2	3	4	4	3	Not pregnant		1	Strongly agree	Neither agree nor disagree	Strongly agree	Strongly agree	5	5	1	5	5	3	3	1	1	0	0	1	1	0
R275	Eastern Province	27	Marrid	College, +	Employed	Hospital	10,000 – 15,000	No physical condition	No mental condition	2	36	10				0	0	0	0	0	0	1	1	0	2	0	0	0	Not pregnant		1	Agree	Strongly agree	Neither agree nor disagree	Agree	4	4	1	1	2	1	1	0	0	0	0	0	0	0
R276	Riyadh	44	Marrid	College, +	Employed	University/School	5000 - 10,000	No physical condition	No mental condition	1	108					0	0	0	0	0	0	1	4	2	3	3	2	2	Not pregnant		1	Neither agree nor disagree	Strongly disagree	Disagree	Disagree	5	4	3	4	4	3	3	1	1	0	1	1	1	1
R277	Jazan	26	Marrid	College, +	Student		<5000	No physical condition	No mental condition	3	120	48	11			0	0	0	0	0	0	1	0	0	0	0	3	0	Not pregnant		1	Strongly agree	Strongly agree	Strongly agree	Strongly agree	5	5	5	5	5	5	5	0	0	0	0	0	0	0
R278	Assir	43	Marrid	College, +	Employed	University/School	<5000	No physical condition	No mental condition	2	108	36				0	1	0	0	0	0	0	4	0	1	2	4	0	Not pregnant		1	Strongly disagree	Strongly agree	Strongly agree	Strongly agree	5	5	5	5	5	4	5	0	1	0	0	0	0	0
R279	Makkah	28	Marrid	<= High School	Stay at home		5000 - 10,000	Chronic physical condition	No mental condition	1	30					0	0	0	0	0	0	1	3	3	4	1	1	1	Not pregnant		1	Agree	Strongly agree	Disagree	Strongly agree	4	5	2	5	5	2	2	1	0	0	1	0	0	0
R280	Jazan	30	Marrid	College, +	Employed	Hospital	10,000 – 15,000	No physical condition	No mental condition	1	84					0	0	0	0	0	0	1	0	0	0	0	1	0	Not pregnant		1	Agree	Disagree	Neither agree nor disagree	Neither agree nor disagree	3	3	3	5	3	3	2	0	0	0	0	1	0	0
R281	Tabuk	30	Marrid	College, +	Unemployed/Looking		<5000	No physical condition	No mental condition	1	48					0	0	0	0	0	0	1	3	3	3	3	2	2	Pregant	Somewhat concerned	0
R282	Riyadh	24	Widow/Divorced	College, +	Student		10,000 – 15,000	No physical condition	No mental condition	2	60	36				0	0	0	0	0	0	1	2	3	3	0	2	3	Not pregnant		1	Strongly agree	Agree	Strongly agree	Strongly agree	3	3	1	1	2	1	1	0	0	0	0	0	1	0
R283	Jazan	22	Marrid	College, +	Unemployed/Looking		5000 - 10,000	No physical condition	No mental condition	2	96	72				0	0	0	0	0	0	1	2	2	2	1	2	1	Not pregnant		1	Agree	Agree	Agree	Agree	4	4	3	4	4	4	3	0	0	0	0	0	0	0
R284	Assir	43	Marrid	College, +	Employed	University/School	<5000	No physical condition	No mental condition	2	108	36				0	1	0	0	0	0	0	4	0	1	2	4	0	Not pregnant		1	Strongly disagree	Strongly agree	Strongly agree	Strongly agree	5	5	5	5	5	4	5	0	1	0	0	0	0	0
R285	Makkah	42	Marrid	College, +	Employed	University/School	5000 - 10,000	No physical condition	No mental condition	1	72					0	0	0	0	0	0	1	2	0	2	0	2	0	Not pregnant		1	Agree	Strongly agree	Strongly agree	Strongly agree	4	5	2	1	1	1	1	0	0	0	0	0	0	0
R286	Riyadh	21	Marrid	College, +	Student		10,000 – 15,000	No physical condition	No mental condition	1	3					0	0	0	0	0	0	1	1	1	3	1	2	0	Not pregnant		1	Agree	Strongly agree	Strongly disagree	Strongly agree	4	4	1	1	3	1	1	0	0	0	0	0	0	0
R287	Jazan	29	Marrid	College, +	Unemployed/Looking		5000 - 10,000	No physical condition	Chronic mental condition	2	120	14				0	1	0	0	0	0	0	3	3	4	3	3	2	Pregant	Somewhat concerned	1	Neither agree nor disagree	Neither agree nor disagree	Agree	Strongly agree	4	4	2	3	4	2	2	0	0	0	0	0	0	0
R288	Makkah	33	Widow/Divorced	College, +	Stay at home		<5000	No physical condition	No mental condition	2	84	36				0	0	0	0	0	0	1	1	0	1	0	1	0	Not pregnant		1	Agree	Agree	Agree	Strongly agree	2	3	2	3	3	3	3	0	0	0	0	0	0	0
R289	Makkah	30	Marrid	College, +	Employed	Office/Mall	5000 - 10,000	No physical condition	No mental condition	2	48	0				0	0	0	0	0	0	1	2	1	3	1	4	2	Not pregnant		1	Disagree	Strongly agree	Strongly agree	Strongly agree	4	5	2	4	4	1	1	1	0	0	0	0	0	0
R290	Jazan	36	Marrid	College, +	Employed	Office/Mall	5000 - 10,000	Chronic physical condition	No mental condition	3	120	96	12			0	0	0	0	0	0	1	2	1	2	0	2	0	Pregant	Moderately concerned	1	Strongly disagree	Strongly disagree	Disagree	Strongly agree	3	2	1	1	1	1	1	0	0	0	0	0	0	0
R291	Tabuk	46	Marrid	<= High School	Stay at home		5000 - 10,000	Chronic physical condition	No mental condition	0													2	0	0	0	0	0	Not pregnant		0
R292	Makkah	30	Marrid	College, +	Unemployed/Looking		<5000	No physical condition	No mental condition	2	84	24				0	0	0	0	0	0	1	4	4	4	2	1	0	Not pregnant		1	Agree	Strongly agree	Agree	Strongly agree	5	5	3	5	4	4	5	0	0	0	0	0	0	1
R293	Tabuk	40	Marrid	College, +	Employed	University/School	5000 - 10,000	No physical condition	No mental condition	1	120					0	0	0	0	0	0	1	2	1	1	1	1	0	Not pregnant		1	Strongly agree	Neither agree nor disagree	Agree	Strongly agree	4	4	4	5	4	2	2	0	1	0	0	1	0	0
R294	Makkah	36	Marrid	College, +	Employed	University/School	5000 - 10,000	No physical condition	No mental condition	1	108					0	1	0	0	0	0	0	0	0	1	0	1	0	Not pregnant		1	Agree	Agree	Agree	Strongly agree	4	4	2	3	4	3	3	0	0	0	0	1	0	0
R295	Riyadh	31	Marrid	College, +	Unemployed/Looking		5000 - 10,000	No physical condition	No mental condition	3	120	96	12			0	0	0	0	0	0	1	2	1	2	0	1	0	Not pregnant		1	Strongly agree	Agree	Agree	Agree	2	2	1	1	2	2	2	0	1	0	0	0	0	1
R296	Assir	26	Marrid	College, +	Unemployed/Looking		10,000 – 15,000	No physical condition	Chronic mental condition	2	48	12				0	0	0	0	0	0	1	3	2	2	2	1	0	Not pregnant		1	Agree	Agree	Neither agree nor disagree	Agree	4	3	2	2	3	2	2	0	0	0	0	0	0	0
R297	Riyadh	30	Marrid	College, +	Employed	Office/Mall	5000 - 10,000	No physical condition	No mental condition	2	48	36				0	0	0	0	0	0	1	2	0	3	2	2	0	Not pregnant		1	Agree	Neither agree nor disagree	Agree	Strongly agree	5	4	1	4	3	1	1	0	0	0	0	0	0	0
R298	Tabuk	30	Marrid	College, +	Employed	Office/Mall	5000 - 10,000	No physical condition	No mental condition	1	60					0	0	0	0	0	0	1	1	0	2	0	1	0	Not pregnant		1	Strongly agree	Agree	Strongly agree	Strongly agree	5	4	3	4	5	2	3	0	1	0	0	1	0	0
R299	Jazan	32	Marrid	College, +	Employed	Hospital	10,000 – 15,000	No physical condition	No mental condition	3	108	84	72			0	0	0	0	0	0	1	2	1	1	0	2	0	Not pregnant		1	Agree	Strongly agree	Strongly agree	Strongly agree	4	4	2	3	3	2	2	0	0	0	1	1	0	0
R300	Riyadh	30	Marrid	College, +	Unemployed/Looking		10,000 – 15,000	Chronic physical condition	No mental condition	2	84	60				0	0	0	0	0	0	1	3	0	3	1	2	0	Not pregnant		1	Strongly agree	Strongly agree	Strongly agree	Strongly agree	4	5	1	5	4	2	1	0	0	0	0	0	0	0
R301	Makkah	30	Marrid	<= High School	Stay at home		10,000 – 15,000	No physical condition	No mental condition	2	120	24				0	0	0	0	0	0	1	2	0	2	0	2	0	Not pregnant		1	Agree	Agree	Agree	Agree	4	4	2	4	4	2	2	0	0	0	0	0	0	0
R302	Jazan	26	Widow/Divorced	College, +	Unemployed/Looking		10,000 – 15,000	No physical condition	No mental condition	1	11					0	0	0	0	0	0	1	3	1	2	0	1	0	Not pregnant		0
R303	Jazan	27	Marrid	College, +	Unemployed/Looking		5000 - 10,000	No physical condition	No mental condition	2	72	36				0	0	0	0	0	0	1	2	0	2	0	3	0	Not pregnant		1	Agree	Strongly agree	Strongly agree	Strongly agree	5	5	1	5	5	2	4	0	1	0	0	0	0	0
R304	Jazan	29	Marrid	<= High School	Stay at home		<5000	No physical condition	No mental condition	2	108	36				0	0	0	0	0	0	1	1	0	2	0	3	0	Not pregnant		1	Agree	Strongly agree	Agree	Agree	4	4	2	2	4	2	2	0	0	0	0	0	0	0
R305	Jazan	31	Marrid	College, +	Unemployed/Looking		10,000 – 15,000	No physical condition	No mental condition	2	24	12				0	0	0	0	0	0	1	3	0	2	0	3	0	Not pregnant		1	Agree	Agree	Agree	Agree	4	4	1	2	4	1	1	0	0	0	0	0	0	0
R306	Jazan	26	Marrid	College, +	Unemployed/Looking		5000 - 10,000	No physical condition	No mental condition	1	108					0	1	0	0	0	0	0	4	2	1	0	2	2	Not pregnant		1	Agree	Agree	Strongly agree	Strongly agree	5	4	1	5	5	1	3	0	0	0	0	0	0	0
R307	Hail	24	Marrid	College, +	Unemployed/Looking		10,000 – 15,000	No physical condition	No mental condition	0													1	0	2	0	2	0	Pregant	Moderately concerned	0
R308	Jazan	33	Widow/Divorced	College, +	Unemployed/Looking		<5000	No physical condition	No mental condition	2	96	48				0	0	0	0	0	0	1	2	2	2	1	1	1	Not pregnant		1	Agree	Agree	Agree	Agree	4	4	3	4	4	2	2	0	0	0	0	0	0	1
R309	Madina	31	Marrid	<= High School	Stay at home		<5000	No physical condition	No mental condition	1	11					0	0	0	1	0	0	0	3	2	3	2	1	0	Not pregnant		0
R310	Jazan	26	Marrid	College, +	Stay at home		10,000 – 15,000	No physical condition	No mental condition	1	12					0	0	0	0	0	0	1	1	1	1	1	1	1	Not pregnant		1	Agree	Agree	Disagree	Agree	4	4	1	1	4	1	1	0	0	0	0	0	0	0
R311	Jazan	40	Marrid	College, +	Employed	University/School	10,000 – 15,000	No physical condition	No mental condition	1	96					0	0	0	0	1	0	0	2	1	2	1	1	1	Not pregnant		1	Disagree	Strongly agree	Agree	Strongly agree	4	4	2	3	4	2	2	0	0	0	0	0	0	0
R312	Makkah	37	Marrid	College, +	Employed	University/School	10,000 – 15,000	No physical condition	No mental condition	2	120	72				0	1	0	0	0	0	0	2	2	2	1	3	1	Not pregnant		1	Neither agree nor disagree	Agree	Agree	Agree	4	4	3	4	3	2	2	0	0	0	0	1	1	0
R313	Jazan	33	Marrid	<= High School	Stay at home		<5000	No physical condition	No mental condition	3	84	60	36			0	0	0	0	0	0	1	1	0	1	0	0	0	Not pregnant		0
R314	Madina	30	Marrid	College, +	Unemployed/Looking		5000 - 10,000	No physical condition	No mental condition	1	18					0	0	0	0	0	0	1	1	0	1	0	1	0	Not pregnant		1	Strongly agree	Neither agree nor disagree	Neither agree nor disagree	Agree	2	1	1	1	1	1	1	0	0	0	0	0	0	0
R315	Jazan	33	Marrid	<= High School	Stay at home		10,000 – 15,000	No physical condition	No mental condition	4	108	96	30	10		0	0	0	0	0	0	1	3	0	0	0	2	0	Not pregnant		1	Strongly agree	Strongly agree	Agree	Strongly agree	5	5	4	5	5	2	2	1	0	0	0	1	0	0
R316	Jazan	26	Marrid	<= High School	Stay at home		<5000	No physical condition	No mental condition	3	60	36	24			0	0	0	0	0	0	1	1	1	2	1	2	1	Not pregnant		1	Agree	Agree	Agree	Agree	4	4	3	4	4	4	4	0	0	0	0	0	0	0
R317	Jazan	30	Marrid	College, +	Employed	Hospital	10,000 – 15,000	No physical condition	No mental condition	2	48	18				0	0	0	0	0	0	1	2	0	2	0	2	0	Not pregnant		1	Neither agree nor disagree	Strongly agree	Strongly agree	Strongly agree	4	4	1	1	4	1	1	0	0	0	0	0	0	0
R318	Riyadh	34	Marrid	<= High School	Stay at home		10,000 – 15,000	No physical condition	No mental condition	2	96	12				0	0	0	0	0	0	1	3	1	2	1	2	3	Not pregnant		1	Strongly agree	Strongly agree	Agree	Strongly agree	4	3	2	5	4	1	2	0	0	0	0	0	1	0
R319	Northern Border	18	Marrid	<= High School	Student		<5000	No physical condition	No mental condition	0													4	2	2	3	4	1	Not pregnant		1	Neither agree nor disagree	Strongly agree	Strongly agree	Strongly agree	4	4	1	1	1	3	3	0	0	0	0	0	0	0
R320	Jazan	29	Marrid	College, +	Unemployed/Looking		5000 - 10,000	No physical condition	No mental condition	1	96					0	0	0	0	0	0	1	3	0	1	0	2	2	Not pregnant		1	Agree	Strongly agree	Agree	Strongly agree	3	3	2	4	4	2	2	0	0	0	0	0	0	0
R321	Jazan	44	Marrid	College, +	Employed	University/School	10,000 – 15,000	No physical condition	No mental condition	1	108					1	0	0	0	0	0	0	3	1	2	2	1	2	Not pregnant		1	Agree	Strongly agree	Disagree	Strongly agree	5	5	3	5	5	3	4	0	0	0	0	0	0	0
R322	Riyadh	25	Marrid	<= High School	Stay at home		10,000 – 15,000	No physical condition	No mental condition	3	84	36	24			0	0	0	0	0	0	1	2	1	4	2	3	1	Not pregnant		1	Agree	Strongly agree	Strongly agree	Strongly agree	5	4	3	1	3	2	2	0	0	0	0	0	0	0
R323	Jazan	30	Marrid	College, +	Unemployed/Looking		5000 - 10,000	No physical condition	No mental condition	3	96	24	3			0	0	0	0	0	0	1	3	1	1	0	2	0	Not pregnant		1	Agree	Neither agree nor disagree	Strongly agree	Strongly agree	3	3	1	4	4	1	1	0	0	0	0	0	0	0
R324	Jazan	28	Marrid	<= High School	Stay at home		<5000	No physical condition	No mental condition	1	24					0	0	0	0	0	0	1	2	0	4	3	3	0	Not pregnant		1	Agree	Strongly agree	Strongly agree	Agree	4	4	3	5	4	3	4	0	0	0	0	0	0	0
R325	Jazan	20	Marrid	College, +	Student		5000 - 10,000	No physical condition	No mental condition	1	24					0	0	0	0	0	0	1	3	0	0	0	1	0	Not pregnant		1	Strongly agree	Strongly agree	Strongly disagree	Strongly agree	4	4	2	5	5	3	5	0	0	0	0	0	0	0
R326	Jazan	34	Marrid	<= High School	Employed	University/School	<5000	No physical condition	No mental condition	2	48	36				0	0	0	0	0	0	1	2	0	4	2	4	0	Pregant	Somewhat concerned	1	Strongly agree	Strongly agree	Strongly agree	Strongly agree	5	4	2	5	4	2	4	0	0	0	0	1	0	0
R327	Jazan	34	Marrid	College, +	Employed	University/School	10,000 – 15,000	No physical condition	No mental condition	3	108	60	12			0	0	0	0	0	0	1	1	0	0	1	4	1	Not pregnant		1	Agree	Strongly agree	Agree	Strongly agree	4	3	2	4	5	3	3	0	0	1	0	0	0	0
R328	Jazan	30	Marrid	<= High School	Stay at home		<5000	No physical condition	No mental condition	1	48					0	0	0	0	0	0	1	3	2	4	3	4	0	Not pregnant		1	Neither agree nor disagree	Strongly agree	Agree	Strongly agree	5	5	2	5	5	4	4	0	0	0	0	0	0	0
R329	Jazan	30	Marrid	College, +	Unemployed/Looking		5000 - 10,000	Chronic physical condition	No mental condition	1	84					0	0	0	0	0	0	1	1	1	0	1	2	2	Not pregnant		1	Strongly agree	Strongly disagree	Strongly disagree	Strongly disagree	3	4	1	1	1	1	1	0	0	0	0	0	0	0
R330	Jazan	22	Marrid	<= High School	Unemployed/Looking		<5000	No physical condition	No mental condition	0													2	1	0	1	4	3	Not pregnant		1	Agree	Neither agree nor disagree	Strongly agree	Strongly agree	5	4	2	5	4	3	2	0	0	0	0	0	0	0
R331	Jazan	21	Marrid	College, +	Student		10,000 – 15,000	No physical condition	No mental condition	1	84					0	0	0	0	0	0	1	1	0	0	0	0	0	Not pregnant		1	Agree	Strongly agree	Strongly disagree	Strongly agree	5	5	1	5	5	3	4	0	0	0	0	0	0	0
R332	Riyadh	25	Marrid	<= High School	Stay at home		5000 - 10,000	No physical condition	No mental condition	2	36	5				0	0	0	0	0	0	1	2	3	0	4	2	0	Not pregnant		1	Agree	Strongly agree	Strongly agree	Strongly agree	2	1	1	1	1	1	1	0	0	0	0	0	0	0
R333	Jazan	23	Marrid	College, +	Unemployed/Looking		10,000 – 15,000	No physical condition	No mental condition	2	108	8				0	0	0	0	0	0	1	2	1	2	1	1	1	Not pregnant		1	Agree	Agree	Strongly agree	Agree	4	4	3	5	4	3	4	0	0	0	1	1	1	1
R334	Jazan	35	Marrid	College, +	Stay at home		5000 - 10,000	No physical condition	No mental condition	2	108	17				0	0	0	0	0	0	1	4	2	4	2	3	0	Not pregnant		1	Disagree	Strongly agree	Strongly agree	Strongly agree	4	4	3	4	5	2	2	0	0	0	0	0	0	0
R335	Jazan	26	Marrid	College, +	Unemployed/Looking		5000 - 10,000	No physical condition	No mental condition	2	48	11				0	0	0	0	0	0	1	2	1	2	1	1	1	Not pregnant		1	Agree	Agree	Strongly agree	Strongly agree	4	4	2	4	3	1	1	0	0	0	0	0	0	0
R336	Eastern Province	30	Marrid	College, +	Unemployed/Looking		5000 - 10,000	No physical condition	No mental condition	1	36					0	0	0	0	0	0	1	1	2	2	1	1	0	Not pregnant		1	Agree	Strongly agree	Neither agree nor disagree	Agree	4	4	2	4	4	2	2	0	1	0	0	0	0	0
R337	Jazan	24	Marrid	<= High School	Unemployed/Looking		<5000	No physical condition	No mental condition	3	96	72	48			0	0	0	0	0	0	1	2	1	1	0	4	0	Not pregnant		1	Agree	Agree	Agree	Agree	4	2	1	4	5	2	2	0	0	0	0	0	0	0
R338	Jazan	34	Widow/Divorced	<= High School	Employed	Office/Mall	<5000	No physical condition	No mental condition	1	72					0	0	0	0	0	0	1	3	3	2	1	1	0	Not pregnant		1	Neither agree nor disagree	Strongly agree	Agree	Agree	4	4	2	5	5	3	4	0	0	0	0	1	1	0
R339	Jazan	23	Marrid	<= High School	Stay at home		5000 - 10,000	No physical condition	No mental condition	2	36	12				0	1	0	0	0	0	0	4	3	3	4	2	2	Pregant	Extremely concerned	1	Strongly disagree	Disagree	Disagree	Disagree	2	2	1	2	2	3	3	0	0	0	0	0	0	0
R340	Jazan	29	Marrid	College, +	Unemployed/Looking		5000 - 10,000	No physical condition	No mental condition	2	96	48				0	0	0	0	0	0	1	4	1	4	1	1	1	Pregant	Somewhat concerned	1	Agree	Agree	Agree	Agree	4	4	4	4	2	2	4	0	0	0	0	0	0	0
R341	Jazan	28	Marrid	College, +	Unemployed/Looking		<5000	No physical condition	No mental condition	3	96	84	36			0	0	0	0	0	0	1	2	1	2	2	1	2	Not pregnant		1	Agree	Agree	Agree	Strongly agree	4	5	3	4	4	3	2	0	0	0	0	0	0	0
R342	Jazan	30	Marrid	<= High School	Unemployed/Looking		<5000	No physical condition	No mental condition	3	72	36	12			0	0	0	0	0	0	1	2	1	2	1	2	1	Pregant	Moderately concerned	1	Agree	Agree	Agree	Strongly agree	4	4	3	4	3	2	2	0	0	0	0	1	0	0
R343	Jazan	37	Marrid	College, +	Employed	University/School	5000 - 10,000	No physical condition	No mental condition	3	96	36	12			0	0	0	0	0	0	1	3	1	2	3	2	1	Not pregnant		1	Agree	Strongly agree	Strongly agree	Strongly agree	4	5	3	5	5	2	2	0	0	0	0	1	0	0
R344	Jazan	26	Marrid	College, +	Stay at home		10,000 – 15,000	No physical condition	No mental condition	2	36	12				0	0	0	0	0	0	1	0	0	0	0	0	0	Not pregnant		1	Agree	Strongly agree	Strongly agree	Strongly agree	5	4	2	5	5	2	2	1	0	0	0	0	0	0
R345	Jazan	21	Marrid	<= High School	Stay at home		<5000	No physical condition	No mental condition	1	96					0	0	0	0	0	0	1	2	4	4	3	3	4	Pregant	Slightly concerned	1	Neither agree nor disagree	Agree	Strongly disagree	Strongly disagree	2	4	1	5	1	1	2	0	1	0	0	0	0	0
R346	Jazan	28	Marrid	College, +	Stay at home		5000 - 10,000	No physical condition	No mental condition	2	48	1				0	0	0	0	0	0	1	4	3	3	3	3	0	Not pregnant		1	Agree	Agree	Strongly agree	Strongly agree	5	5	3	4	5	4	3	1	0	0	0	0	0	0
R347	Assir	31	Marrid	College, +	Employed	Hospital	10,000 – 15,000	No physical condition	No mental condition	2	120	31				0	0	0	0	0	0	1	3	0	2	1	0	0	Not pregnant		1	Strongly agree	Strongly agree	Strongly agree	Strongly agree	5	5	1	4	4	1	1	0	0	0	0	0	0	0
R348	Jazan	34	Marrid	<= High School	Stay at home		5000 - 10,000	No physical condition	No mental condition	1	48					0	0	0	0	0	0	1	2	0	1	0	1	0	Not pregnant		1	Agree	Strongly agree	Neither agree nor disagree	Agree	5	5	4	4	3	2	4	0	0	0	0	1	1	0
R349	Riyadh	27	Marrid	College, +	Unemployed/Looking		<5000	No physical condition	No mental condition	2	96	12				0	0	0	0	0	0	1	4	2	2	2	4	0	Not pregnant		1	Agree	Strongly agree	Neither agree nor disagree	Strongly agree	4	5	2	2	5	2	3	0	0	0	1	0	0	0
R350	Jazan	27	Marrid	College, +	Stay at home		5000 - 10,000	No physical condition	No mental condition	2	56	19				0	0	0	0	0	0	1	3	3	3	2	2	3	Not pregnant		0
R351	Assir	23	Marrid	<= High School	Stay at home		5000 - 10,000	No physical condition	No mental condition	2	60	24				0	0	0	0	0	0	1	3	1	1	0	3	0	Not pregnant		0
R352	Jazan	24	Marrid	College, +	Unemployed/Looking		<5000	No physical condition	No mental condition	3	120	96	60			0	0	0	0	0	0	1	2	1	2	0	1	0	Not pregnant		1	Agree	Agree	Agree	Agree	4	4	2	4	4	2	2	0	1	0	1	1	0	0
R353	Jazan	23	Marrid	College, +	Student		<5000	No physical condition	No mental condition	1	18					0	0	0	0	0	0	1	2	1	2	1	1	1	Not pregnant		1	Agree	Strongly agree	Neither agree nor disagree	Agree	4	3	1	4	4	2	2	0	0	0	0	0	0	0
R354	Riyadh	30	Marrid	College, +	Stay at home		5000 - 10,000	No physical condition	No mental condition	1	36					0	0	0	0	0	0	1	2	0	0	1	3	0	Not pregnant		1	Agree	Strongly agree	Disagree	Strongly agree	3	4	2	2	4	2	2	0	0	0	0	0	0	0
R355	Jazan	29	Marrid	College, +	Unemployed/Looking		5000 - 10,000	No physical condition	No mental condition	1	18					0	0	0	0	0	0	1	2	1	3	2	3	0	Not pregnant		1	Agree	Agree	Strongly agree	Strongly agree	4	3	2	5	4	1	1	1	0	0	1	0	0	0
R356	Jazan	27	Marrid	College, +	Unemployed/Looking		5000 - 10,000	No physical condition	No mental condition	1	9					0	0	0	0	0	0	1	2	0	0	0	2	0	Not pregnant		1	Strongly agree	Agree	Strongly agree	Strongly agree	4	5	3	4	5	5	4	0	0	0	0	0	0	0
R357	Jazan	32	Marrid	<= High School	Unemployed/Looking		<5000	No physical condition	No mental condition	2	108	84				0	0	0	0	0	0	1	2	1	1	2	1	1	Not pregnant		1	Agree	Neither agree nor disagree	Agree	Agree	3	1	1	1	3	1	1	0	0	0	0	0	0	0
R358	Jazan	26	Marrid	College, +	Unemployed/Looking		5000 - 10,000	No physical condition	No mental condition	2	72	96				0	0	0	0	0	0	1	3	1	2	1	2	0	Not pregnant		1	Agree	Neither agree nor disagree	Agree	Strongly agree	3	4	2	3	4	2	2	0	0	0	0	0	0	0
R359	Jazan	43	Marrid	College, +	Employed	University/School	10,000 – 15,000	Chronic physical condition	No mental condition	1	48					0	0	0	0	0	0	1	2	0	3	2	4	2	Not pregnant		1	Strongly agree	Agree	Strongly agree	Strongly agree	5	5	4	4	5	3	4	0	1	0	0	0	0	0
R360	Jazan	30	Marrid	College, +	Employed	Office/Mall	10,000 – 15,000	No physical condition	No mental condition	2	108	84				0	0	0	0	0	0	1	3	1	2	1	1	1	Not pregnant		1	Agree	Agree	Agree	Agree	3	1	1	1	3	1	1	0	1	0	0	1	0	0
R361	Jazan	32	Marrid	College, +	Unemployed/Looking		<5000	No physical condition	No mental condition	3	48	36	12			0	1	0	0	0	0	0	2	4	1	1	3	0	Not pregnant		1	Strongly agree	Strongly agree	Strongly disagree	Disagree	5	4	1	5	2	1	3	0	0	0	0	0	0	0
R362	Jazan	33	Marrid	College, +	Employed	University/School	<5000	No physical condition	No mental condition	3	120	108	84			0	1	0	0	0	0	0	2	1	2	1	3	0	Not pregnant		1	Agree	Agree	Agree	Strongly agree	4	4	2	5	4	2	2	0	0	0	0	0	0	0
R363	Jazan	30	Marrid	College, +	Unemployed/Looking		<5000	No physical condition	No mental condition	2	96	36				0	0	0	0	0	0	1	1	1	1	1	1	1	Not pregnant		1	Strongly disagree	Strongly disagree	Strongly disagree	Strongly disagree	1	1	2	1	1	4	1	0	0	0	0	0	0	0
R364	Makkah	24	Marrid	College, +	Unemployed/Looking		<5000	No physical condition	No mental condition	5	120	96	60	36	12	0	0	0	0	0	0	1	3	3	3	1	4	1	Not pregnant		1	Agree	Strongly agree	Strongly agree	Strongly agree	4	2	1	4	2	1	1	1	1	0	0	0	0	0
R365	Jazan	30	Marrid	College, +	Employed	Hospital	5000 - 10,000	No physical condition	No mental condition	4	108	108	60	7		0	0	0	0	0	0	1	1	0	0	0	0	0	Not pregnant		1	Agree	Agree	Agree	Agree	4	3	1	1	4	1	1	0	0	0	0	0	0	0
R366	Jazan	32	Marrid	<= High School	Unemployed/Looking		<5000	Chronic physical condition	No mental condition	3	48	36	12			0	0	0	0	0	0	1	4	3	4	4	3	3	Not pregnant		1	Agree	Agree	Strongly agree	Strongly agree	5	5	4	5	5	4	5	1	1	0	0	0	0	0
R367	Jazan	32	Marrid	College, +	Stay at home		5000 - 10,000	Chronic physical condition	No mental condition	1	60					0	1	0	0	1	0	0	3	0	3	0	2	0	Not pregnant		1	Agree	Strongly agree	Neither agree nor disagree	Strongly agree	5	5	3	5	5	3	5	0	1	0	0	1	0	1
R368	Jazan	34	Marrid	College, +	Employed	University/School	10,000 – 15,000	No physical condition	No mental condition	1	48					0	0	0	0	0	0	1	2	0	4	2	2	0	Not pregnant		1	Neither agree nor disagree	Strongly agree	Neither agree nor disagree	Strongly agree	4	4	1	3	3	1	1	0	0	0	1	1	1	0
R369	Jazan	33	Marrid	College, +	Employed	University/School	5000 - 10,000	No physical condition	No mental condition	3	96	84	36			0	0	0	0	0	0	1	4	2	3	1	1	0	Not pregnant		1	Agree	Strongly agree	Strongly agree	Strongly agree	5	5	4	5	5	3	3	0	1	0	1	1	0	0
R370	Jazan	30	Marrid	<= High School	Stay at home		5000 - 10,000	No physical condition	No mental condition	2	96	12				0	1	0	0	0	0	0	4	4	4	2	2	4	Not pregnant		1	Agree	Agree	Neither agree nor disagree	Agree	3	3	2	5	3	2	4	0	1	0	1	1	1	0
R371	Jazan	32	Marrid	College, +	Unemployed/Looking		10,000 – 15,000	Chronic physical condition	No mental condition	2	36	24				0	0	0	0	0	0	1	3	3	3	2	1	2	Not pregnant		1	Agree	Agree	Agree	Agree	4	4	4	4	4	4	4	0	0	0	0	0	0	0
R372	Jazan	34	Marrid	College, +	Stay at home		5000 - 10,000	No physical condition	No mental condition	2	84	48				0	0	0	0	0	0	1	2	1	1	1	3	1	Pregant	Somewhat concerned	1	Strongly agree	Strongly agree	Strongly agree	Strongly agree	4	4	1	4	4	1	1	0	0	0	0	1	0	0
R373	Tabuk	35	Marrid	<= High School	Stay at home		10,000 – 15,000	No physical condition	No mental condition	2	96	48				0	0	0	0	0	0	1	2	3	4	4	3	2	Not pregnant		1	Neither agree nor disagree	Strongly agree	Strongly agree	Strongly agree	5	5	4	5	5	4	5	1	1	0	0	1	0	1
R374	Jazan	38	Marrid	College, +	Employed	Hospital	10,000 – 15,000	No physical condition	No mental condition	2	120	12				0	0	0	0	0	0	1	1	1	1	1	2	1	Not pregnant		1	Agree	Agree	Agree	Agree	4	4	2	5	4	3	3	0	0	0	0	1	0	0
R375	Jazan	34	Marrid	<= High School	Stay at home		10,000 – 15,000	No physical condition	No mental condition	1	72					0	0	0	0	0	0	1	3	2	3	2	3	1	Not pregnant		1	Neither agree nor disagree	Strongly agree	Disagree	Strongly agree	5	5	3	4	5	3	4	0	1	0	0	1	0	0
R376	Assir	33	Marrid	College, +	Unemployed/Looking		10,000 – 15,000	No physical condition	No mental condition	2	120	84				0	0	0	0	0	0	1	2	2	3	2	3	1	Not pregnant		1	Agree	Agree	Agree	Agree	4	4	3	3	4	2	2	5	5	5	5	5	5	5
R377	Jazan	25	Marrid	College, +	Student		5000 - 10,000	No physical condition	No mental condition	2	24	48				0	0	0	0	0	0	1	0	0	0	0	0	0	Not pregnant		1	Agree	Agree	Agree	Neither agree nor disagree	3	4	2	2	4	1	1	0	0	0	0	0	0	0
R378	Jazan	30	Marrid	<= High School	Stay at home		<5000	No physical condition	No mental condition	1	96					0	0	0	0	0	0	1	2	1	3	2	3	0	Not pregnant		1	Strongly agree	Strongly agree	Strongly agree	Strongly agree	5	5	3	5	5	3	3	0	0	0	0	0	0	0
R379	Jazan	20	Marrid	College, +	Student		10,000 – 15,000	No physical condition	No mental condition	0													2	1	1	0	3	0	Pregant	Extremely concerned	0
R380	Jazan	32	Marrid	<= High School	Stay at home		5000 - 10,000	No physical condition	No mental condition	2	48	24				0	0	0	0	0	0	1	3	2	3	1	1	1	Not pregnant		1	Disagree	Agree	Strongly agree	Strongly agree	4	4	1	4	2	1	1	1	1	0	0	0	0	0
R381	Jazan	25	Marrid	College, +	Unemployed/Looking		5000 - 10,000	No physical condition	No mental condition	2	42	6				0	0	0	0	0	0	1	2	0	1	0	2	0	Not pregnant		1	Agree	Disagree	Agree	Strongly agree	4	5	5	4	5	3	3	1	1	0	0	0	0	0
R382	Jazan	24	Marrid	<= High School	Stay at home		5000 - 10,000	No physical condition	No mental condition	2	84	12				0	1	0	0	0	0	0	1	0	0	0	0	0	Not pregnant		1	Agree	Agree	Agree	Agree	3	2	1	1	1	1	1	0	0	0	0	0	0	0
R383	Jazan	30	Marrid	College, +	Employed	University/School	5000 - 10,000	No physical condition	No mental condition	3	96	60	6			0	0	0	0	0	0	1	2	2	2	1	1	1	Not pregnant		1	Strongly disagree	Strongly agree	Strongly agree	Strongly agree	4	4	2	4	2	1	2	0	0	0	0	0	0	0
R384	Jazan	23	Marrid	College, +	Student		5000 - 10,000	No physical condition	No mental condition	1	24					0	0	0	0	0	0	1	3	4	4	3	4	1	Pregant	Extremely concerned	1	Agree	Strongly agree	Agree	Agree	5	5	3	3	5	3	3	1	1	0	0	1	0	0
R385	Madina	30	Marrid	College, +	Stay at home		10,000 – 15,000	No physical condition	No mental condition	3	96	36	12			0	0	0	0	0	0	1	2	1	3	1	2	1	Not pregnant		1	Agree	Agree	Agree	Agree	4	4	3	2	4	2	2	0	1	0	1	1	0	0
R386	Jazan	28	Marrid	College, +	Student		<5000	No physical condition	No mental condition	3	84	30	108			0	0	0	0	0	0	1	2	0	1	0	1	0	Not pregnant		1	Strongly agree	Strongly agree	Neither agree nor disagree	Strongly agree	4	3	1	3	3	1	1	0	1	0	0	0	0	0
R387	Jazan	33	Marrid	College, +	Unemployed/Looking		<5000	No physical condition	No mental condition	3	108	96	72			0	0	0	0	0	0	1	3	2	3	2	3	2	Not pregnant		1	Neither agree nor disagree	Disagree	Neither agree nor disagree	Neither agree nor disagree	3	2	2	1	3	3	3	0	0	0	0	0	0	0
R388	Jazan	25	Marrid	College, +	Unemployed/Looking		<5000	No physical condition	No mental condition	1	36					0	0	0	0	0	0	1	2	0	1	0	0	0	Not pregnant		1	Agree	Strongly agree	Agree	Strongly agree	3	3	1	1	3	1	1	0	0	0	0	0	0	0
R389	Madina	37	Marrid	College, +	Unemployed/Looking		10,000 – 15,000	No physical condition	No mental condition	1	48					0	0	0	0	0	0	1	3	1	2	1	1	2	Not pregnant		1	Agree	Disagree	Agree	Agree	5	3	1	2	2	1	1	0	0	0	0	0	0	0
R390	Makkah	29	Marrid	College, +	Unemployed/Looking		10,000 – 15,000	No physical condition	No mental condition	2	72	24				0	0	0	0	0	0	1	2	3	3	3	1	2	Not pregnant		1	Neither agree nor disagree	Strongly agree	Agree	Strongly agree	4	4	4	4	3	3	4	0	1	0	0	1	0	0
R391	Jazan	25	Marrid	<= High School	Stay at home		10,000 – 15,000	No physical condition	No mental condition	3	84	48	36			0	0	0	0	0	0	1	2	3	1	0	0	0	Not pregnant		1	Agree	Disagree	Neither agree nor disagree	Strongly agree	4	4	3	1	4	2	2	0	0	0	0	0	0	0
R392	Assir	26	Marrid	College, +	Unemployed/Looking		<5000	No physical condition	No mental condition	1	24					0	0	0	0	0	0	1	2	3	3	3	3	2	Not pregnant		1	Neither agree nor disagree	Disagree	Strongly agree	Strongly agree	4	4	3	4	4	4	3	0	0	0	0	0	0	0
R393	Riyadh	30	Marrid	College, +	Employed	Office/Mall	5000 - 10,000	No physical condition	No mental condition	2	48	36				0	0	0	0	0	0	1	2	0	3	2	2	0	Not pregnant		1	Agree	Neither agree nor disagree	Agree	Strongly agree	5	4	1	4	3	1	1	0	0	0	0	0	0	0
R394	Jazan	29	Marrid	<= High School	Stay at home		<5000	No physical condition	No mental condition	3	72	60	33			0	0	0	1	1	0	0	0	0	0	0	0	0	Not pregnant		1	Agree	Disagree	Agree	Strongly agree	4	3	3	5	4	1	2	0	0	0	0	0	0	0
R395	Riyadh	22	Marrid	<= High School	Stay at home		5000 - 10,000	No physical condition	No mental condition	2	60	108				0	0	0	0	0	0	1	1	0	0	1	2	0	Not pregnant		1	Strongly agree	Strongly agree	Neither agree nor disagree	Strongly agree	3	2	1	2	3	1	1	1	0	0	0	1	1	0
R396	Jazan	29	Marrid	College, +	Unemployed/Looking		10,000 – 15,000	No physical condition	No mental condition	3	84	60	24			0	0	0	0	0	0	1	2	1	0	0	2	0	Not pregnant		1	Agree	Strongly agree	Strongly agree	Strongly agree	5	5	2	5	3	1	1	0	1	0	0	1	0	1
R397	Jazan	36	Marrid	<= High School	Stay at home		5000 - 10,000	No physical condition	No mental condition	1	96					0	0	0	0	0	0	1	2	1	0	1	1	0	Not pregnant		1	Strongly agree	Strongly agree	Strongly agree	Strongly agree	2	5	1	1	2	1	1	0	0	0	0	0	0	0
R398	Jazan	34	Widow/Divorced	College, +	Unemployed/Looking		<5000	No physical condition	No mental condition	2	108	36				0	0	0	1	0	0	0	3	1	0	1	2	0	Not pregnant		1	Strongly agree	Agree	Agree	Agree	5	4	2	3	4	4	3	0	0	0	0	0	0	0
R399	Eastern Province	21	Marrid	<= High School	Stay at home		<5000	No physical condition	No mental condition	1	36					1	0	0	0	0	0	0	2	1	2	3	4	2	Pregant	Extremely concerned	1	Agree	Strongly agree	Strongly agree	Strongly agree	3	4	4	2	5	3	4	0	0	0	0	0	0	1
R400	Makkah	32	Widow/Divorced	<= High School	Employed	Office/Mall	<5000	No physical condition	No mental condition	1	36					0	0	0	0	0	0	1	1	0	1	1	0	0	Not pregnant		1	Agree	Agree	Strongly agree	Strongly agree	4	4	2	1	2	1	1	0	0	0	0	0	0	0
R401	Jazan	26	Marrid	College, +	Student		<5000	No physical condition	No mental condition	0													0	0	3	0	3	2	Pregant	Extremely concerned	0												0	0	0	0	0	0	0
R402	Jazan	27	Marrid	<= High School	Stay at home		<5000	No physical condition	No mental condition	3	84	48	36			0	0	0	0	0	0	1	0	2	2	2	4	2	Not pregnant		1	Agree	Agree	Neither agree nor disagree	Agree	4	4	1	4	4	1	1	0	0	0	0	0	0	0
R403	Jazan	29	Marrid	<= High School	Unemployed/Looking		<5000	No physical condition	No mental condition	1	8					0	0	0	0	0	0	1	3	2	3	1	2	1	Not pregnant		1	Neither agree nor disagree	Strongly agree	Neither agree nor disagree	Strongly agree	5	5	3	5	5	3	4	0	0	0	0	0	0	0
R404	Jazan	31	Marrid	<= High School	Stay at home		<5000	No physical condition	No mental condition	4	72	60	24	1		0	1	0	0	0	0	0	2	2	2	2	2	2	Not pregnant		1	Neither agree nor disagree	Agree	Neither agree nor disagree	Strongly agree	3	3	3	3	3	3	3	1	0	0	0	0	1	0
R405	Jazan	35	Marrid	College, +	Employed	Office/Mall	10,000 – 15,000	No physical condition	No mental condition	1	72					0	0	0	0	0	0	1	1	0	2	0	0	0	Not pregnant		1	Agree	Disagree	Strongly agree	Strongly agree	3	2	2	2	2	2	2	0	0	0	1	1	0	0
R406	Jazan	31	Marrid	<= High School	Stay at home		5000 - 10,000	Chronic physical condition	No mental condition	3	120	84	48			0	0	1	0	0	0	0	4	2	1	0	3	0	Not pregnant		1	Agree	Strongly agree	Strongly agree	Strongly agree	3	5	2	2	3	1	1	0	0	0	0	0	0	1
R407	Riyadh	27	Marrid	<= High School	Stay at home		<5000	No physical condition	No mental condition	1	48					1	0	0	0	0	0	0	4	2	3	0	0	0	Not pregnant		1	Strongly agree	Strongly agree	Strongly agree	Strongly agree	5	4	2	5	5	2	5	0	0	0	0	0	0	0
R408	Jazan	24	Marrid	<= High School	Stay at home		<5000	No physical condition	No mental condition	3	60	36	11			0	0	0	0	0	0	1	1	1	3	2	1	1	Not pregnant		1	Agree	Agree	Agree	Agree	3	4	1	4	3	1	3	0	0	0	0	1	0	0
R409	Jazan	36	Marrid	College, +	Employed	University/School	10,000 – 15,000	No physical condition	No mental condition	2	120	96				0	0	0	0	0	0	1	3	2	1	0	3	0	Not pregnant		1	Strongly agree	Agree	Disagree	Strongly agree	3	3	1	5	4	2	3	0	0	0	1	1	0	0
R410	Jazan	30	Marrid	<= High School	Stay at home		5000 - 10,000	No physical condition	No mental condition	2	120	72				0	0	0	0	0	0	1	3	2	4	3	3	4	Pregant	Extremely concerned	1	Agree	Strongly agree	Strongly agree	Strongly agree	5	5	4	5	5	5	5	0	1	0	0	0	0	0
R411	Jazan	20	Marrid	<= High School	Student		10,000 – 15,000	No physical condition	No mental condition	0													4	3	3	3	3	2	Not pregnant		0
R412	Jazan	26	Marrid	College, +	Unemployed/Looking		<5000	No physical condition	No mental condition	1	24					0	1	0	0	0	0	0	3	0	1	0	1	0	Not pregnant		1	Neither agree nor disagree	Strongly agree	Neither agree nor disagree	Strongly agree	4	4	3	4	3	1	1	1	1	0	0	1	0	0
R413	Jazan	22	Marrid	College, +	Student		10,000 – 15,000	No physical condition	No mental condition	2	96	10				0	0	0	0	0	0	1	3	1	2	0	1	0	Not pregnant		1	Agree	Strongly agree	Strongly agree	Strongly agree	4	4	2	2	2	2	2	0	0	0	0	0	0	0
R414	Jazan	28	Marrid	<= High School	Stay at home		5000 - 10,000	No physical condition	No mental condition	2	84	36				0	0	0	0	0	0	1	2	0	0	0	0	0	Not pregnant		1	Strongly agree	Strongly agree	Strongly agree	Strongly agree	5	5	4	5	5	3	4	0	0	0	0	0	0	0
R415	Hail	40	Marrid	College, +	Stay at home		10,000 – 15,000	Chronic physical condition	No mental condition	2	96	36				0	0	0	0	0	0	1	2	2	3	2	3	3	Pregant	Somewhat concerned	1	Agree	Agree	Neither agree nor disagree	Agree	3	2	2	2	3	2	2	0	0	0	0	1	0	0
R416	Eastern Province	35	Marrid	<= High School	Stay at home		10,000 – 15,000	Chronic physical condition	No mental condition	2	48	36				0	0	0	0	0	0	1	3	2	4	2	2	0	Pregant	Slightly concerned	1	Agree	Strongly agree	Agree	Strongly agree	4	4	2	2	4	1	3	1	0	1	0	0	0	0
R417	Jazan	23	Marrid	College, +	Unemployed/Looking		5000 - 10,000	No physical condition	No mental condition	1	36					0	0	0	0	0	0	1	2	1	1	1	3	1	Not pregnant		1	Agree	Agree	Neither agree nor disagree	Agree	4	4	2	4	4	4	4	0	0	0	0	0	0	0
R418	Jazan	34	Marrid	<= High School	Student		10,000 – 15,000	No physical condition	No mental condition	1	96					0	0	0	0	0	0	1	3	3	3	3	2	2	Not pregnant		1	Agree	Agree	Agree	Agree	4	4	4	4	4	3	4	1	1	0	0	1	0	1
R419	Jazan	40	Marrid	College, +	Employed	University/School	10,000 – 15,000	No physical condition	No mental condition	1	60					0	1	0	0	0	0	0	0	0	1	0	1	0	Not pregnant		1	Agree	Agree	Agree	Agree	4	4	1	4	2	2	2	0	0	0	0	0	0	0
R420	Jazan	20	Marrid	College, +	Student		<5000	No physical condition	No mental condition	0													3	2	2	3	2	1	Pregant	Extremely concerned	0
R421	Jazan	35	Widow/Divorced	College, +	Employed	University/School	10,000 – 15,000	No physical condition	Chronic mental condition	2	120	72				0	0	0	0	0	0	1	2	0	3	1	2	0	Not pregnant		1	Agree	Agree	Neither agree nor disagree	Strongly agree	3	4	1	3	4	1	1	0	1	0	1	1	1	0
R422	Jazan	29	Marrid	<= High School	Stay at home		<5000	No physical condition	No mental condition	1	96					0	0	0	0	0	0	1	2	1	1	0	3	0	Not pregnant		1	Agree	Agree	Agree	Agree	3	4	3	1	1	1	1	0	0	0	0	0	0	0
R423	Jazan	33	Marrid	<= High School	Stay at home		5000 - 10,000	No physical condition	No mental condition	1	24					0	0	0	0	0	0	1	4	3	3	2	3	3	Pregant	Slightly concerned	1	Neither agree nor disagree	Agree	Neither agree nor disagree	Agree	4	4	2	4	4	2	2	0	0	0	0	0	0	0
R424	Jazan	32	Marrid	College, +	Employed	Hospital	10,000 – 15,000	No physical condition	No mental condition	3	120	96	36			0	0	0	0	0	0	1	1	0	1	0	0	0	Not pregnant		1	Agree	Agree	Agree	Agree	4	5	2	4	4	2	2	0	0	0	0	0	0	0
R425	Jazan	23	Marrid	College, +	Student		<5000	No physical condition	No mental condition	2	48	24				0	0	0	0	0	0	1	4	1	3	4	2	0	Not pregnant		1	Strongly disagree	Strongly agree	Strongly agree	Strongly agree	5	3	1	4	4	1	1	0	1	0	0	1	1	1
R426	Jazan	19	Marrid	College, +	Student		5000 - 10,000	Chronic physical condition	No mental condition	0													3	3	4	1	2	1	Pregant	Extremely concerned	0
R427	Jazan	38	Marrid	<= High School	Employed	Hospital	10,000 – 15,000	No physical condition	No mental condition	2	19	60				0	0	0	0	0	0	1	3	2	2	1	2	2	Not pregnant		1	Agree	Agree	Disagree	Strongly agree	4	5	2	5	5	2	3	0	0	0	0	0	0	0
R428	Jazan	23	Marrid	College, +	Stay at home		<5000	No physical condition	No mental condition	1	36					0	0	0	0	0	0	1	3	1	3	3	2	0	Pregant	Somewhat concerned	1	Agree	Strongly agree	Strongly agree	Strongly agree	5	4	3	5	5	4	5	0	0	0	0	0	0	0
R429	Jazan	35	Marrid	<= High School	Stay at home		10,000 – 15,000	No physical condition	No mental condition	3	84	48	48			0	0	0	0	0	0	1	2	1	2	1	2	0	Not pregnant		1	Neither agree nor disagree	Strongly agree	Neither agree nor disagree	Strongly agree	5	4	2	4	3	2	3	0	0	0	0	0	0	0
R430	Jazan	25	Marrid	<= High School	Stay at home		<5000	No physical condition	Chronic mental condition	5	84	60	1	1	1	0	0	0	0	0	0	1	3	2	4	4	4	4	Not pregnant		1	Agree	Agree	Agree	Agree	2	2	2	2	3	2	2	1	0	0	0	0	0	0
R431	Jazan	28	Marrid	<= High School	Stay at home		5000 - 10,000	No physical condition	Chronic mental condition	2	48	18				0	0	0	0	0	0	1	2	0	3	0	1	0	Not pregnant		1	Strongly agree	Agree	Strongly agree	Strongly agree	4	4	1	4	4	1	1	0	0	0	0	0	0	0
R432	Jazan	32	Marrid	College, +	Unemployed/Looking		5000 - 10,000	No physical condition	No mental condition	1	3					0	1	0	0	0	0	0	3	1	2	2	1	0	Not pregnant		1	Disagree	Agree	Agree	Strongly agree	4	4	1	5	4	2	4	0	0	0	0	0	0	0
R433	Jazan	25	Marrid	College, +	Employed	Hospital	5000 - 10,000	No physical condition	No mental condition	2	60	7				0	0	0	0	0	0	1	1	0	0	0	0	0	Not pregnant		1	Agree	Strongly agree	Strongly agree	Strongly agree	4	5	3	5	4	3	3	0	0	0	0	1	1	0
R434	Jazan	30	Marrid	College, +	Employed	University/School	5000 - 10,000	No physical condition	No mental condition	2	60	24				0	1	0	0	0	0	0	4	3	2	0	1	0	Not pregnant		1	Agree	Strongly agree	Strongly agree	Agree	5	5	2	5	5	4	4	0	0	0	0	1	0	0
R435	Riyadh	21	Marrid	College, +	Student		10,000 – 15,000	No physical condition	No mental condition	1	3					0	0	0	0	0	0	1	1	1	3	1	2	0	Not pregnant		1	Agree	Strongly agree	Strongly disagree	Strongly agree	4	4	1	1	3	1	1	0	0	0	0	0	0	0
R436	Jazan	21	Marrid	College, +	Student		<5000	No physical condition	No mental condition	3	60	36	24			0	0	0	0	0	0	1	3	2	3	1	3	0	Not pregnant		1	Agree	Strongly agree	Strongly disagree	Strongly agree	3	4	3	5	5	2	3	0	0	0	0	0	0	0
R437	Jazan	20	Marrid	<= High School	Stay at home		10,000 – 15,000	No physical condition	No mental condition	1	11					0	0	0	0	0	0	1	3	3	3	2	3	3	Pregant	Somewhat concerned	1	Agree	Agree	Agree	Agree	3	3	2	3	4	1	2	0	0	0	0	0	0	0
R438	Jazan	30	Marrid	College, +	Employed	Hospital	10,000 – 15,000	No physical condition	No mental condition	3	96	84	60			0	0	0	0	0	0	1	2	3	3	3	4	1	Pregant	Extremely concerned	1	Agree	Strongly agree	Strongly agree	Strongly agree	4	4	2	4	5	4	4	0	0	0	0	0	0	0
R439	Jazan	34	Marrid	College, +	Stay at home		10,000 – 15,000	No physical condition	No mental condition	2	60	84				0	0	0	0	0	0	1	2	1	2	1	2	1	Not pregnant		1	Neither agree nor disagree	Disagree	Agree	Agree	4	4	2	1	2	1	1	0	0	0	0	0	0	0
R440	Makkah	30	Marrid	<= High School	Unemployed/Looking		5000 - 10,000	No physical condition	No mental condition	2	120	96				1	0	0	0	1	0	0	3	2	3	1	3	0	Not pregnant		1	Agree	Strongly agree	Disagree	Neither agree nor disagree	3	3	1	3	3	1	1	0	0	0	0	0	0	0
R441	Riyadh	27	Marrid	College, +	Unemployed/Looking		5000 - 10,000	No physical condition	No mental condition	3	84	48	1			0	0	0	0	0	0	1	3	3	2	1	2	1	Not pregnant		1	Neither agree nor disagree	Agree	Neither agree nor disagree	Agree	3	3	1	2	3	2	2	0	0	0	0	0	0	0
R442	Najran	26	Marrid	<= High School	Stay at home		5000 - 10,000	No physical condition	No mental condition	2	60	12				0	1	0	0	0	0	0	2	0	4	1	4	1	Not pregnant		1	Agree	Strongly agree	Agree	Strongly agree	4	4	2	2	4	2	2	0	1	0	0	0	0	0
R443	Jazan	30	Marrid	<= High School	Stay at home		10,000 – 15,000	No physical condition	No mental condition	3	120	72	9			0	1	0	0	0	0	0	3	2	3	2	3	1	Not pregnant		1	Neither agree nor disagree	Agree	Disagree	Agree	4	4	3	4	4	3	3	0	0	0	0	0	0	0
R444	Al Baha	28	Marrid	College, +	Stay at home		10,000 – 15,000	No physical condition	No mental condition	3	72	60	12			0	0	0	0	0	0	1	1	0	3	1	4	1	Not pregnant		1	Strongly agree	Strongly agree	Agree	Strongly agree	5	5	3	3	5	3	3	0	1	0	0	0	0	0
R445	Jazan	27	Marrid	<= High School	Stay at home		<5000	No physical condition	No mental condition	3	96	60	18			0	0	0	0	0	0	1	4	2	2	1	0	0	Not pregnant		1	Agree	Agree	Disagree	Agree	5	4	3	5	4	4	4	0	0	0	0	0	0	0
R446	Jazan	43	Marrid	College, +	Employed	University/School	<5000	No physical condition	No mental condition	1	72					0	0	0	0	0	0	1	3	3	2	3	4	0	Not pregnant		0
R447	Jazan	30	Marrid	College, +	Unemployed/Looking		10,000 – 15,000	Chronic physical condition	No mental condition	3	72	60	24			0	0	0	0	0	0	1	2	2	2	0	3	2	Not pregnant		1	Neither agree nor disagree	Agree	Strongly agree	Strongly agree	4	4	3	3	4	3	4	0	0	0	0	0	0	0
R448	Jazan	26	Marrid	College, +	Unemployed/Looking		5000 - 10,000	No physical condition	No mental condition	1	12					0	0	0	0	0	0	1	3	2	1	0	2	0	Not pregnant		1	Agree	Strongly agree	Agree	Agree	5	4	4	5	5	2	5	1	0	0	0	1	0	0
R449	Jazan	40	Marrid	<= High School	Stay at home		10,000 – 15,000	No physical condition	No mental condition	1	66					0	0	0	0	0	0	1	3	2	2	2	2	2	Pregant	Slightly concerned	1	Agree	Agree	Agree	Agree	4	4	4	4	5	3	4	0	0	0	0	1	0	1
R450	Jazan	23	Marrid	College, +	Student		5000 - 10,000	No physical condition	No mental condition	2	84	96				0	1	0	0	0	0	0	2	2	3	0	2	0	Not pregnant		1	Strongly agree	Strongly disagree	Disagree	Strongly agree	5	5	5	5	5	1	2	0	0	0	0	0	0	0
R451	Jazan	21	Marrid	College, +	Student		5000 - 10,000	No physical condition	No mental condition	1	12					0	0	0	0	0	0	1	3	2	3	3	2	3	Not pregnant		1	Agree	Strongly agree	Strongly agree	Strongly agree	5	5	4	5	5	4	4	0	1	0	0	1	0	0
R452	Makkah	30	Marrid	<= High School	Stay at home		<5000	No physical condition	No mental condition	2	108	84				0	0	0	0	0	0	1	3	2	4	1	2	1	Not pregnant		1	Neither agree nor disagree	Neither agree nor disagree	Agree	Agree	3	4	2	4	4	3	4	0	1	0	0	0	0	0
R453	Jazan	22	Marrid	<= High School	Stay at home		5000 - 10,000	No physical condition	No mental condition	2	60	48				0	0	0	0	0	0	1	2	2	2	2	2	2	Not pregnant		1	Neither agree nor disagree	Neither agree nor disagree	Neither agree nor disagree	Neither agree nor disagree	3	3	3	3	3	3	3	0	1	0	0	0	0	0
R454	Jazan	24	Marrid	<= High School	Unemployed/Looking		5000 - 10,000	No physical condition	No mental condition	1	38					0	0	0	0	0	0	1	2	1	0	0	4	0	Not pregnant		0
R455	Jazan	27	Marrid	College, +	Unemployed/Looking		5000 - 10,000	No physical condition	No mental condition	3	84	60	24			0	0	0	0	0	0	1	0	0	0	0	0	0	Not pregnant		1	Agree	Strongly agree	Strongly agree	Strongly agree	4	4	2	2	4	2	2	0	0	0	0	0	0	0
R456	Jazan	24	Marrid	College, +	Student		<5000	No physical condition	No mental condition	1	60					0	0	0	0	0	0	1	4	2	4	0	4	0	Pregant	Somewhat concerned	1	Disagree	Disagree	Disagree	Disagree	2	2	2	2	2	2	2	0	0	0	0	0	0	0
R457	Jazan	22	Marrid	College, +	Student		5000 - 10,000	No physical condition	No mental condition	2	60	36				0	0	0	0	0	0	1	0	0	2	0	0	0	Not pregnant		1	Strongly agree	Strongly agree	Strongly agree	Strongly agree	4	2	1	5	4	1	1	0	0	0	0	0	0	0
R458	Jazan	26	Marrid	College, +	Unemployed/Looking		5000 - 10,000	No physical condition	No mental condition	1	36					0	0	0	0	0	0	1	3	1	1	0	3	0	Pregant	Slightly concerned	1	Agree	Strongly agree	Strongly agree	Strongly agree	3	3	1	3	3	1	1	0	0	0	0	0	0	0
R459	Riyadh	36	Marrid	<= High School	Employed	University/School	5000 - 10,000	No physical condition	No mental condition	0													1	1	1	0	1	0	Not pregnant		0
R460	Jazan	33	Widow/Divorced	College, +	Unemployed/Looking		10,000 – 15,000	No physical condition	Chronic mental condition	0													4	3	3	4	2	4	Not pregnant		0
R461	Jazan	35	Marrid	College, +	Stay at home		5000 - 10,000	No physical condition	No mental condition	1	36					0	0	0	0	0	0	1	3	1	2	2	4	1	Not pregnant		1	Strongly agree	Agree	Agree	Agree	4	2	1	4	1	2	2	0	0	0	0	0	0	0
R462	Jazan	30	Marrid	College, +	Stay at home		<5000	No physical condition	No mental condition	3	96	36	12			0	0	0	0	0	0	1	2	1	3	1	3	2	Not pregnant		1	Neither agree nor disagree	Strongly agree	Strongly agree	Strongly agree	5	4	3	5	3	2	3	0	1	0	1	1	0	1
R463	Jazan	32	Marrid	<= High School	Stay at home		<5000	No physical condition	No mental condition	1	11					0	0	0	0	0	0	1	1	1	2	1	2	1	Not pregnant		1	Neither agree nor disagree	Agree	Neither agree nor disagree	Agree	3	3	1	3	3	2	3	0	0	0	0	0	0	0
R464	Jazan	32	Marrid	College, +	Employed	Office/Mall	5000 - 10,000	No physical condition	No mental condition	4	120	72	36	3		1	0	0	0	0	0	0	1	0	0	0	1	0	Not pregnant		1	Strongly agree	Strongly agree	Strongly agree	Strongly agree	3	2	1	4	3	1	3	0	0	0	0	0	0	0
R465	Jazan	19	Marrid	<= High School	Student		5000 - 10,000	No physical condition	No mental condition	0													3	0	0	0	1	0	Pregant	Slightly concerned	0
R466	Jazan	28	Marrid	College, +	Unemployed/Looking		5000 - 10,000	No physical condition	No mental condition	3	84	60	10			0	0	0	0	0	0	1	2	0	0	0	1	0	Not pregnant		1	Agree	Neither agree nor disagree	Agree	Agree	4	4	4	4	4	2	4	0	0	0	0	0	0	0
R467	Assir	26	Marrid	<= High School	Unemployed/Looking		5000 - 10,000	No physical condition	No mental condition	1	96					0	0	0	0	0	0	1	4	1	4	2	3	4	Not pregnant		1	Strongly disagree	Disagree	Neither agree nor disagree	Strongly disagree	1	5	2	3	1	2	1	0	0	0	0	1	0	0
R468	Jazan	24	Marrid	<= High School	Stay at home		<5000	No physical condition	No mental condition	1	30					0	0	0	0	0	0	1	2	2	1	1	2	0	Not pregnant		1	Agree	Agree	Agree	Agree	3	2	1	3	3	2	2	0	0	0	0	0	0	0
R469	Jazan	27	Marrid	<= High School	Unemployed/Looking		<5000	No physical condition	No mental condition	2	72	36				0	1	0	0	0	0	0	1	0	1	0	1	0	Not pregnant		1	Strongly agree	Agree	Strongly agree	Strongly agree	4	4	3	5	5	4	3	0	0	0	0	1	0	0
R470	Jazan	38	Marrid	<= High School	Unemployed/Looking		5000 - 10,000	No physical condition	No mental condition	1	84					0	1	0	0	0	0	0	0	0	0	0	0	0	Not pregnant		1	Agree	Agree	Agree	Agree	4	4	3	4	4	2	2	0	0	0	0	0	0	0
R471	Jazan	39	Marrid	<= High School	Stay at home		10,000 – 15,000	No physical condition	No mental condition	2	96	66				0	0	0	0	0	0	1	0	0	0	0	0	0	Not pregnant		1	Strongly agree	Agree	Strongly agree	Strongly agree	4	4	2	4	3	5	5	0	0	0	0	1	0	0
R472	Tabuk	30	Marrid	<= High School	Stay at home		10,000 – 15,000	No physical condition	No mental condition	2	72	14				0	0	0	0	0	0	1	0	0	1	1	1	0	Not pregnant		1	Agree	Agree	Agree	Agree	3	4	2	3	4	1	2	0	0	0	0	0	0	0
R473	Jazan	25	Marrid	<= High School	Stay at home		5000 - 10,000	No physical condition	No mental condition	1	72					0	0	0	0	0	0	1	0	0	0	0	0	0	Not pregnant		1	Agree	Agree	Agree	Agree	4	4	1	1	1	1	1	0	0	0	0	0	0	0
R474	Jazan	35	Marrid	<= High School	Stay at home		<5000	No physical condition	No mental condition	2	108	36				0	0	0	0	0	0	1	2	0	1	0	2	0	Not pregnant		1	Strongly agree	Agree	Strongly agree	Strongly agree	4	5	2	1	4	3	3	0	0	0	0	0	0	0
R475	Jazan	33	Marrid	<= High School	Stay at home		5000 - 10,000	No physical condition	No mental condition	2	36	13				0	0	0	0	0	0	1	2	1	3	1	1	1	Not pregnant		1	Strongly agree	Agree	Strongly agree	Agree	4	4	4	4	4	4	4	0	0	0	0	0	0	0
R476	Jazan	30	Marrid	College, +	Stay at home		10,000 – 15,000	No physical condition	No mental condition	3	96	72	48			0	0	0	0	0	0	1	1	0	1	0	0	0	Not pregnant		1	Neither agree nor disagree	Strongly agree	Neither agree nor disagree	Strongly agree	2	3	1	4	4	1	1	0	0	0	0	0	0	0
R477	Jazan	22	Marrid	College, +	Student		5000 - 10,000	No physical condition	No mental condition	1	36					0	0	0	0	0	0	1	3	3	3	2	1	2	Not pregnant		1	Agree	Agree	Agree	Agree	4	4	3	4	4	2	2	0	0	0	0	0	0	0
R478	Jazan	25	Marrid	College, +	Unemployed/Looking		<5000	No physical condition	No mental condition	2	72	6				0	0	0	0	0	0	1	2	1	1	2	1	1	Not pregnant		1	Agree	Strongly agree	Disagree	Agree	4	4	2	4	4	2	4	0	0	0	0	0	0	0
R479	Jazan	30	Marrid	<= High School	Stay at home		10,000 – 15,000	No physical condition	No mental condition	2	108	36				0	0	0	0	0	0	1	2	0	3	0	1	0	Not pregnant		1	Neither agree nor disagree	Neither agree nor disagree	Agree	Strongly agree	3	3	3	1	3	1	1	0	1	0	1	0	0	1
R480	Jazan	35	Marrid	College, +	Unemployed/Looking		5000 - 10,000	No physical condition	No mental condition	2	96	12				1	0	0	0	0	0	0	0	0	0	0	0	0	Not pregnant		1	Strongly agree	Strongly agree	Neither agree nor disagree	Strongly agree	3	2	2	2	2	2	2	0	0	0	1	1	0	0
R481	Jazan	33	Marrid	<= High School	Stay at home		5000 - 10,000	No physical condition	No mental condition	1	96					0	0	0	0	0	0	1	3	1	2	1	2	1	Pregant	Not at all concerned	1	Strongly agree	Strongly agree	Strongly agree	Strongly agree	4	4	3	1	4	1	1	0	1	0	0	0	0	0
R482	Jazan	38	Marrid	College, +	Unemployed/Looking		<5000	No physical condition	No mental condition	1	36					0	0	0	0	0	0	1	3	3	2	3	1	0	Not pregnant		1	Agree	Strongly agree	Strongly agree	Strongly agree	5	5	4	5	4	2	2	1	0	0	0	1	0	1
R483	Jazan	29	Marrid	College, +	Employed	University/School	5000 - 10,000	No physical condition	No mental condition	2	48	24				0	0	0	0	0	0	1	2	2	2	2	2	1	Not pregnant		1	Agree	Agree	Agree	Agree	3	4	2	2	4	2	2	0	0	0	0	0	0	0
R484	Eastern Province	26	Marrid	<= High School	Unemployed/Looking		5000 - 10,000	No physical condition	No mental condition	3	48	24	24			0	0	0	0	0	0	1	2	3	4	2	2	3	Not pregnant		1	Agree	Strongly agree	Strongly agree	Strongly agree	4	5	4	5	5	4	5	0	0	0	0	1	0	0
R485	Jazan	25	Marrid	<= High School	Stay at home		<5000	No physical condition	No mental condition	2	108	84				1	0	0	0	0	0	0	2	1	1	1	1	1	Not pregnant		0
R486	Jazan	29	Marrid	College, +	Employed	Hospital	10,000 – 15,000	Chronic physical condition	No mental condition	0													1	1	3	0	3	0	Pregant	Slightly concerned	0
R487	Jazan	30	Marrid	College, +	Unemployed/Looking		<5000	No physical condition	No mental condition	3	60	48	36			0	0	0	0	0	0	1	3	1	2	3	3	1	Not pregnant		1	Neither agree nor disagree	Agree	Strongly agree	Strongly agree	4	4	3	4	4	3	3	0	0	0	0	1	0	0
R488	Jazan	30	Marrid	College, +	Stay at home		<5000	No physical condition	No mental condition	2	108	84				0	0	0	0	0	0	1	2	1	2	0	2	0	Not pregnant		1	Strongly agree	Strongly disagree	Strongly disagree	Strongly agree	4	1	1	5	4	2	2	0	1	0	0	0	0	0
R489	Jazan	23	Marrid	College, +	Unemployed/Looking		<5000	No physical condition	No mental condition	2	36	60				0	0	0	0	0	0	1	4	1	4	1	1	1	Not pregnant		1	Agree	Agree	Agree	Agree	4	4	3	4	4	2	2	0	0	0	0	0	0	0
R490	Assir	32	Marrid	College, +	Employed	University/School	<5000	No physical condition	No mental condition	1	24					0	0	0	0	0	0	1	1	1	4	0	4	0	Not pregnant		1	Agree	Strongly agree	Neither agree nor disagree	Agree	2	4	1	1	4	1	4	0	1	0	0	0	0	0
R491	Jazan	26	Marrid	<= High School	Stay at home		5000 - 10,000	No physical condition	No mental condition	2	72	48				0	0	0	0	0	0	1	2	1	4	0	2	3	Pregant	Slightly concerned	1	Agree	Agree	Agree	Strongly agree	5	3	2	5	3	4	4	0	0	1	1	1	0	1
R492	Riyadh	18	Marrid	<= High School	Stay at home		<5000	No physical condition	No mental condition	1	12					0	0	0	0	0	0	1	0	0	0	0	0	0	Not pregnant		1	Strongly agree	Strongly agree	Strongly agree	Strongly agree	5	5	5	5	5	5	5	1	0	0	0	0	0	0
R493	Jazan	20	Marrid	<= High School	Student		<5000	No physical condition	No mental condition	2	120	46				1	0	0	0	0	0	0	3	3	3	4	4	3	Not pregnant		1	Neither agree nor disagree	Agree	Agree	Agree	4	4	5	4	4	4	3	0	0	0	0	0	0	0
R494	Northern Border	34	Marrid	College, +	Unemployed/Looking		5000 - 10,000	Chronic physical condition	No mental condition	3	108	66	66			0	0	0	0	0	0	1	2	0	2	0	1	0	Not pregnant		1	Strongly agree	Strongly agree	Strongly agree	Strongly agree	5	5	3	3	5	2	2	0	1	0	0	0	0	0
R495	Jazan	32	Marrid	<= High School	Unemployed/Looking		<5000	No physical condition	No mental condition	3	48	36	12			0	0	0	0	0	0	1	4	3	4	4	3	2	Not pregnant		1	Strongly agree	Strongly agree	Strongly agree	Strongly agree	5	5	4	5	5	3	5	1	1	0	0	0	0	1
R496	Jazan	23	Marrid	College, +	Unemployed/Looking		10,000 – 15,000	No physical condition	No mental condition	2	60	2				0	0	0	0	0	0	1	2	0	2	0	3	2	Not pregnant		1	Neither agree nor disagree	Strongly agree	Strongly agree	Strongly agree	4	3	2	2	3	1	1	0	0	0	0	0	0	0
R497	Jazan	27	Marrid	<= High School	Stay at home		<5000	No physical condition	Chronic mental condition	2	84	60				0	0	0	0	0	0	1	4	2	4	4	4	3	Not pregnant		1	Strongly agree	Strongly agree	Strongly agree	Strongly agree	5	5	5	5	5	5	5	0	0	0	0	0	0	0
R498	Riyadh	30	Widow/Divorced	<= High School	Stay at home		5000 - 10,000	No physical condition	No mental condition	3	108	84	48			0	0	0	0	0	0	1	2	1	3	1	3	1	Not pregnant		1	Agree	Strongly agree	Agree	Strongly agree	4	3	1	2	4	1	2	0	0	0	0	0	0	0
R499	Jazan	30	Marrid	<= High School	Stay at home		5000 - 10,000	No physical condition	No mental condition	1	72					0	0	0	0	0	0	1	2	1	2	2	1	1	Not pregnant		1	Agree	Agree	Agree	Agree	4	4	4	4	4	3	3	0	0	0	0	0	0	0
R500	Jazan	32	Marrid	College, +	Employed	University/School	<5000	No physical condition	No mental condition	1	36					0	0	0	0	0	0	1	4	1	2	1	2	0	Not pregnant		1	Strongly agree	Strongly disagree	Strongly agree	Strongly agree	1	5	1	1	1	4	4	0	1	0	0	0	0	0
R501	Jazan	22	Marrid	College, +	Student		5000 - 10,000	No physical condition	No mental condition	1	48					0	0	0	0	0	0	1	4	3	3	2	1	2	Not pregnant		1	Disagree	Disagree	Agree	Strongly agree	4	5	4	5	4	4	4	1	0	1	0	1	0	0
R502	Jazan	29	Marrid	<= High School	Unemployed/Looking		5000 - 10,000	No physical condition	No mental condition	2	96	72				0	0	0	0	0	0	1	3	0	2	2	2	0	Not pregnant		1	Strongly agree	Strongly agree	Agree	Strongly agree	4	4	2	2	4	2	2	0	0	0	0	0	0	0
R503	Jazan	30	Marrid	College, +	Student		10,000 – 15,000	No physical condition	No mental condition	2	96	48				0	0	0	0	0	0	1	2	0	1	0	0	0	Not pregnant		1	Neither agree nor disagree	Agree	Agree	Agree	4	4	2	4	4	2	4	0	0	0	0	0	0	0
R504	Jazan	29	Marrid	<= High School	Stay at home		5000 - 10,000	No physical condition	No mental condition	1	36					0	0	0	0	0	0	1	0	0	2	0	0	0	Not pregnant		1	Neither agree nor disagree	Strongly agree	Strongly agree	Strongly agree	3	1	1	5	5	1	1	0	0	0	0	0	0	0
R505	Jazan	34	Marrid	<= High School	Unemployed/Looking		10,000 – 15,000	No physical condition	No mental condition	2	96	24				0	0	0	0	0	0	1	2	2	2	1	2	1	Not pregnant		1	Strongly disagree	Neither agree nor disagree	Agree	Agree	4	4	4	4	4	5	5	0	0	0	1	1	0	1
R506	Jazan	27	Marrid	<= High School	Stay at home		5000 - 10,000	No physical condition	Chronic mental condition	2	60	11				0	0	0	0	0	0	1	4	4	3	4	3	2	Not pregnant		1	Strongly agree	Strongly agree	Strongly agree	Strongly agree	5	5	4	5	5	5	5	0	0	0	0	0	0	0
R507	Jazan	33	Marrid	<= High School	Employed	Hospital	5000 - 10,000	No physical condition	No mental condition	1	12					0	0	0	0	0	0	1	2	1	2	0	2	0	Not pregnant		1	Agree	Strongly agree	Agree	Strongly agree	5	4	2	5	5	3	3	0	0	0	0	0	0	0
R508	Makkah	30	Marrid	College, +	Stay at home		5000 - 10,000	No physical condition	No mental condition	2	60	24				0	0	0	0	0	0	1	3	2	3	2	2	1	Not pregnant		1	Agree	Strongly agree	Disagree	Strongly agree	4	5	2	5	4	2	5	0	0	0	0	1	0	0
R509	Assir	30	Marrid	<= High School	Unemployed/Looking		<5000	No physical condition	No mental condition	1	12					0	0	0	0	0	0	1	3	0	2	0	3	0	Not pregnant		1	Agree	Agree	Agree	Agree	4	4	2	4	4	2	2	0	0	0	0	0	0	0
R510	Jazan	23	Marrid	<= High School	Unemployed/Looking		<5000	No physical condition	No mental condition	1	30					0	0	0	0	0	0	1	4	1	2	3	4	0	Not pregnant		0
R511	Riyadh	35	Marrid	<= High School	Stay at home		10,000 – 15,000	No physical condition	No mental condition	3	120	96	72			0	0	0	0	0	0	1	4	3	3	4	3	2	Not pregnant		1	Agree	Agree	Agree	Strongly agree	4	5	1	5	4	4	4	0	1	0	0	0	0	0
R512	Jazan	23	Marrid	College, +	Unemployed/Looking		5000 - 10,000	No physical condition	No mental condition	2	72	12				0	0	0	0	0	0	1	3	1	2	2	0	0	Not pregnant		1	Strongly agree	Strongly agree	Strongly agree	Strongly agree	5	4	4	5	5	4	5	0	0	0	0	0	0	0
R513	Jazan	29	Marrid	College, +	Unemployed/Looking		10,000 – 15,000	No physical condition	No mental condition	3	120	108	36			0	0	0	0	0	0	1	1	0	1	0	2	0	Not pregnant		1	Neither agree nor disagree	Strongly agree	Agree	Strongly agree	3	3	3	3	4	4	3	0	1	0	0	0	0	0
R514	Jazan	23	Marrid	<= High School	Unemployed/Looking		<5000	No physical condition	No mental condition	0													1	2	3	2	2	1	Not pregnant		1	Agree	Agree	Agree	Strongly agree	4	3	2	5	4	3	3	0	0	0	0	0	0	0
R515	Makkah	30	Marrid	College, +	Stay at home		5000 - 10,000	No physical condition	No mental condition	2	60	24				0	0	0	0	0	0	1	3	1	3	1	4	0	Not pregnant		1	Strongly agree	Agree	Agree	Strongly agree	5	5	1	1	4	1	4	0	1	0	0	0	0	0
R516	Jazan	27	Marrid	<= High School	Stay at home		<5000	Chronic physical condition	Chronic mental condition	2	120	84				0	0	0	0	0	1	0	3	2	2	4	3	4	Not pregnant		1	Agree	Strongly agree	Neither agree nor disagree	Agree	5	4	4	5	4	4	4	0	0	0	0	1	1	1
R517	Jazan	20	Marrid	College, +	Student		<5000	No physical condition	No mental condition	2	18	3				0	0	0	0	0	0	1	3	1	3	1	3	2	Not pregnant		1	Agree	Strongly agree	Disagree	Agree	3	4	2	4	4	3	2	1	1	0	0	1	0	0
R518	Jazan	18	Marrid	<= High School	Unemployed/Looking		10,000 – 15,000	No physical condition	No mental condition	4	108	96	48	48		0	0	0	0	0	0	1	3	2	2	1	4	4	Pregant	Moderately concerned	1	Agree	Agree	Agree	Agree	4	4	2	2	4	1	1	0	0	0	0	0	0	0
R519	Jazan	33	Marrid	College, +	Stay at home		5000 - 10,000	Chronic physical condition	No mental condition	3	96	60	36			0	0	0	0	0	0	1	2	1	3	1	2	2	Not pregnant		1	Agree	Agree	Agree	Agree	3	4	2	3	4	3	3	0	0	0	0	0	0	0
R520	Makkah	38	Marrid	College, +	Stay at home		10,000 – 15,000	Chronic physical condition	No mental condition	2	96	48				0	0	0	0	0	0	1	3	2	2	1	1	1	Not pregnant		1	Neither agree nor disagree	Agree	Disagree	Agree	3	4	1	1	3	1	2	0	0	0	1	1	0	1
R521	Riyadh	30	Marrid	College, +	Employed	Hospital	5000 - 10,000	No physical condition	No mental condition	2	42	18				0	0	0	0	0	0	1	3	2	1	3	2	4	Not pregnant		1	Agree	Agree	Strongly agree	Strongly agree	4	3	3	4	2	2	3	0	0	0	0	1	0	0
R522	Makkah	30	Marrid	College, +	Unemployed/Looking		<5000	No physical condition	No mental condition	2	72	36				0	0	0	0	0	0	1	2	2	4	2	2	1	Not pregnant		1	Agree	Agree	Agree	Agree	5	4	5	5	5	4	4	1	0	0	1	1	0	0
R523	Jazan	25	Marrid	<= High School	Stay at home		10,000 – 15,000	No physical condition	No mental condition	3	96	84	12			0	0	0	0	0	0	1	3	3	2	3	2	1	Not pregnant		1	Agree	Agree	Agree	Agree	5	4	2	4	4	2	2	0	1	0	0	0	0	0
R524	Jazan	26	Marrid	<= High School	Unemployed/Looking		<5000	No physical condition	No mental condition	3	96	72	24			1	0	0	0	0	0	0	2	1	2	2	2	1	Not pregnant		1	Agree	Agree	Agree	Agree	4	4	2	4	2	2	2	0	0	0	0	0	0	0
R525	Jazan	27	Marrid	College, +	Unemployed/Looking		5000 - 10,000	No physical condition	No mental condition	2	24	12				0	0	0	0	0	0	1	3	2	2	1	2	0	Not pregnant		1	Disagree	Agree	Agree	Agree	3	3	3	2	4	3	3	0	0	0	0	1	0	0
R526	Jazan	30	Marrid	College, +	Unemployed/Looking		10,000 – 15,000	No physical condition	No mental condition	2	48	11				0	0	0	0	0	0	1	2	0	2	0	3	0	Not pregnant		1	Agree	Strongly agree	Strongly agree	Strongly agree	4	4	2	4	3	1	3	0	0	0	1	1	0	0
R527	Jazan	32	Marrid	<= High School	Unemployed/Looking		<5000	Chronic physical condition	No mental condition	1	36					0	0	0	0	0	0	1	3	3	3	1	2	3	Not pregnant		1	Agree	Agree	Agree	Agree	4	4	2	5	4	2	4	0	0	0	0	0	0	0
R528	Riyadh	28	Marrid	College, +	Unemployed/Looking		5000 - 10,000	No physical condition	No mental condition	2	72	24				0	0	0	0	0	0	1	1	0	2	0	3	0	Not pregnant		1	Strongly agree	Neither agree nor disagree	Neither agree nor disagree	Neither agree nor disagree	5	3	1	5	3	1	1	0	0	0	0	0	0	0
R529	Assir	27	Marrid	College, +	Employed	University/School	5000 - 10,000	No physical condition	No mental condition	4	72	48	36	1		0	0	0	0	0	0	1	3	2	2	2	3	2	Not pregnant		1	Neither agree nor disagree	Agree	Agree	Agree	4	4	2	4	4	2	2	1	0	1	1	1	0	0
R530	Jazan	24	Marrid	<= High School	Stay at home		10,000 – 15,000	No physical condition	No mental condition	2	48	5				0	0	0	0	0	0	1	2	1	3	3	1	0	Not pregnant		1	Agree	Neither agree nor disagree	Strongly agree	Strongly agree	3	4	2	1	3	1	1	0	0	0	0	0	0	0
R531	Jazan	26	Marrid	College, +	Unemployed/Looking		10,000 – 15,000	No physical condition	No mental condition	1	24					0	0	0	0	0	0	1	2	0	1	0	2	0	Not pregnant		1	Strongly agree	Strongly agree	Neither agree nor disagree	Strongly agree	4	3	1	4	5	1	2	1	1	1	1	1	1	1
R532	Jazan	32	Marrid	College, +	Unemployed/Looking		<5000	No physical condition	No mental condition	2	108	60				0	0	0	0	0	0	1	1	0	1	0	2	0	Not pregnant		1	Agree	Agree	Strongly agree	Strongly agree	3	2	1	2	2	1	1	0	0	0	0	0	0	0
R533	Jazan	30	Marrid	College, +	Unemployed/Looking		5000 - 10,000	No physical condition	No mental condition	3	108	60	24			0	0	0	0	0	0	1	4	4	4	4	4	4	Not pregnant		1	Agree	Agree	Agree	Agree	3	4	1	1	1	1	1	1	1	1	0	1	1	1
R534	Jazan	27	Marrid	College, +	Student		5000 - 10,000	No physical condition	No mental condition	2	120	108				0	0	0	0	0	0	1	3	3	4	3	2	0	Not pregnant		1	Agree	Strongly agree	Agree	Strongly agree	4	5	2	2	4	1	1	0	0	0	0	0	1	1
R535	Jazan	36	Marrid	<= High School	Unemployed/Looking		5000 - 10,000	No physical condition	No mental condition	3	60	48	18			0	0	0	0	0	0	1	2	3	4	1	3	3	Not pregnant		1	Neither agree nor disagree	Agree	Neither agree nor disagree	Agree	3	3	2	4	4	3	3	0	0	0	1	0	0	0
R536	Jazan	33	Marrid	<= High School	Stay at home		5000 - 10,000	No physical condition	No mental condition	3	96	36	24			0	0	0	0	0	0	1	3	2	2	2	3	1	Not pregnant		1	Agree	Strongly agree	Strongly agree	Strongly agree	5	4	2	5	3	2	3	0	0	0	0	0	0	0
R537	Makkah	24	Marrid	College, +	Unemployed/Looking		5000 - 10,000	No physical condition	No mental condition	1	36					0	0	0	0	0	0	1	3	3	3	2	4	3	Not pregnant		1	Strongly agree	Agree	Agree	Agree	5	5	1	3	3	1	1	1	1	0	1	1	1	1
R538	Jazan	18	Marrid	College, +	Student		5000 - 10,000	No physical condition	No mental condition	4	48	24	0	0		0	0	0	0	0	0	1	2	4	3	4	3	1	Not pregnant		1	Agree	Agree	Agree	Agree	3	4	1	4	4	1	2	0	0	0	0	1	0	0
R539	Jazan	31	Widow/Divorced	College, +	Unemployed/Looking		<5000	No physical condition	No mental condition	2	60	24				0	0	0	0	0	0	1	3	2	4	4	4	2	Not pregnant		1	Agree	Strongly agree	Strongly agree	Strongly agree	5	5	4	5	4	1	1	0	0	0	0	0	0	0
R540	Jazan	28	Marrid	College, +	Student		10,000 – 15,000	No physical condition	No mental condition	4	108	48	48	2		0	0	0	0	0	0	1	2	2	2	2	3	1	Pregant	Moderately concerned	1	Strongly agree	Strongly agree	Strongly agree	Strongly agree	4	4	3	4	4	3	2	0	0	0	0	0	0	0
R541	Jazan	35	Marrid	College, +	Employed	University/School	10,000 – 15,000	No physical condition	No mental condition	3	60	48	5			0	0	0	0	0	0	1	3	1	1	1	0	0	Not pregnant		1	Agree	Strongly agree	Agree	Strongly agree	5	4	2	4	5	3	3	0	0	0	0	0	0	0
R542	Makkah	30	Marrid	<= High School	Stay at home		10,000 – 15,000	No physical condition	No mental condition	2	120	24				0	0	0	0	0	0	1	2	0	2	0	2	0	Not pregnant		1	Agree	Agree	Agree	Agree	4	4	2	4	4	2	2	0	0	0	0	0	0	0
R543	Jazan	20	Marrid	College, +	Student		10,000 – 15,000	No physical condition	No mental condition	1	5					0	0	0	0	0	0	1	1	1	2	0	3	0	Not pregnant		1	Agree	Strongly agree	Neither agree nor disagree	Strongly agree	4	4	2	5	3	2	2	0	0	0	0	0	0	0
R544	Madina	30	Marrid	College, +	Unemployed/Looking		5000 - 10,000	No physical condition	No mental condition	1	18					0	0	0	0	0	0	1	1	0	1	0	1	0	Not pregnant		1	Strongly agree	Neither agree nor disagree	Neither agree nor disagree	Agree	2	1	1	1	1	1	1	0	0	0	0	0	0	0
R545	Jazan	22	Marrid	College, +	Student		<5000	No physical condition	No mental condition	3	60	30	6			0	0	0	0	0	0	1	3	2	4	0	3	4	Not pregnant		1	Neither agree nor disagree	Strongly agree	Agree	Strongly agree	5	4	4	3	3	2	2	0	0	0	0	0	0	0
R546	Jazan	29	Marrid	<= High School	Stay at home		<5000	No physical condition	No mental condition	2	108	48				0	0	0	0	0	0	1	1	1	2	0	3	0	Pregant	Somewhat concerned	1	Disagree	Strongly agree	Agree	Agree	4	4	2	4	4	3	4	0	0	0	0	1	0	0
R547	Makkah	26	Marrid	College, +	Employed	Office/Mall	10,000 – 15,000	No physical condition	No mental condition	1	36					0	0	0	0	0	0	1	1	0	2	0	1	0	Not pregnant		1	Disagree	Strongly agree	Strongly agree	Strongly agree	3	4	1	4	3	1	1	1	1	1	1	1	1	1
R548	Makkah	26	Marrid	College, +	Employed	Office/Mall	10,000 – 15,000	No physical condition	No mental condition	1	36					0	0	0	0	0	0	1	1	0	2	0	1	0	Not pregnant		1	Disagree	Strongly agree	Strongly agree	Strongly agree	3	4	1	4	3	1	1	1	1	1	1	1	1	1
R549	Jazan	22	Marrid	College, +	Student		<5000	No physical condition	No mental condition	3	48	30	6			0	0	0	0	0	0	1	3	2	4	0	3	4	Not pregnant		1	Neither agree nor disagree	Strongly agree	Agree	Strongly agree	5	4	4	3	3	2	2	0	0	0	0	0	0	0
R550	Jazan	22	Marrid	College, +	Student		<5000	No physical condition	No mental condition	3	48	24	9			0	0	0	0	0	0	1	3	2	4	0	3	4	Not pregnant		1	Neither agree nor disagree	Strongly agree	Agree	Strongly agree	5	4	4	3	3	2	2	0	0	0	0	0	0	0
R551	Jazan	27	Marrid	College, +	Student		5000 - 10,000	No physical condition	No mental condition	3	120	72	48			0	0	0	0	0	0	1	3	0	1	0	0	0	Not pregnant		1	Agree	Strongly agree	Strongly agree	Strongly agree	4	5	2	4	2	1	4	0	1	0	0	1	0	1
R552	Makkah	37	Marrid	College, +	Employed	University/School	10,000 – 15,000	No physical condition	No mental condition	2	120	72				0	1	0	0	0	0	0	2	2	2	1	3	1	Not pregnant		1	Neither agree nor disagree	Agree	Agree	Agree	4	4	3	4	3	2	2	0	0	0	0	1	1	0
R553	Makkah	30	Marrid	<= High School	Stay at home		5000 - 10,000	No physical condition	No mental condition	3	108	96	12			0	0	0	0	0	0	1	3	3	3	3	3	3	Not pregnant		1	Neither agree nor disagree	Agree	Strongly disagree	Agree	3	2	4	4	4	3	4	1	1	0	0	0	1	0
R554	Makkah	26	Marrid	College, +	Employed	Hospital	5000 - 10,000	No physical condition	No mental condition	1	18					0	0	0	0	0	0	1	4	3	3	3	3	2	Not pregnant		1	Strongly agree	Neither agree nor disagree	Agree	Agree	3	3	2	2	4	2	2	0	0	0	0	0	0	0
R555	Assir	29	Marrid	<= High School	Stay at home		5000 - 10,000	No physical condition	No mental condition	4	24	96	9	12		0	0	0	0	0	0	1	2	2	2	2	2	2	Not pregnant		1	Neither agree nor disagree	Agree	Agree	Strongly agree	4	4	2	4	4	2	3	0	1	0	0	0	0	0
R556	Makkah	32	Marrid	College, +	Stay at home		<5000	No physical condition	No mental condition	1	24					0	0	0	0	0	0	1	2	1	3	1	2	1	Not pregnant		1	Agree	Agree	Agree	Agree	3	2	2	2	3	1	1	0	0	0	0	0	0	0
R557	Jazan	22	Marrid	College, +	Student		<5000	No physical condition	No mental condition	3	48	30	72			0	0	0	0	0	0	1	3	2	4	0	3	4	Not pregnant		1	Neither agree nor disagree	Strongly agree	Agree	Strongly agree	5	4	4	3	3	2	2	0	0	0	0	0	0	0
R558	Makkah	28	Marrid	College, +	Employed	Hospital	10,000 – 15,000	No physical condition	No mental condition	1	36					0	1	0	0	0	0	0	3	3	4	2	4	1	Not pregnant		1	Neither agree nor disagree	Agree	Strongly agree	Strongly agree	3	5	3	3	5	1	2	0	1	0	1	0	0	0
R559	Makkah	33	Marrid	<= High School	Stay at home		<5000	Chronic physical condition	No mental condition	0													4	4	4	3	4	4	Not pregnant		1	Agree	Strongly agree	Disagree	Strongly agree	4	5	3	5	5	5	2	0	1	1	1	1	1	1
R560	Makkah	30	Marrid	College, +	Employed	Hospital	10,000 – 15,000	No physical condition	No mental condition	1	36					0	0	0	0	0	0	1	4	4	4	4	4	4	Pregant	Extremely concerned	1	Agree	Agree	Agree	Agree	4	4	4	4	4	4	4	0	0	0	0	0	0	0
R561	Jazan	20	Marrid	<= High School	Stay at home		<5000	No physical condition	No mental condition	0													1	0	2	0	2	0	Pregant	Somewhat concerned	0
R562	Eastern Province	22	Marrid	College, +	Student		5000 - 10,000	No physical condition	No mental condition	1	18					0	0	0	0	0	0	1	2	2	2	1	1	1	Not pregnant		1	Agree	Agree	Agree	Agree	4	2	2	2	2	2	2	0	0	0	0	0	0	0
R563	Eastern Province	38	Marrid	College, +	Employed	University/School	10,000 – 15,000	No physical condition	No mental condition	3	72	12	12			0	0	0	0	0	0	1	4	1	4	2	3	0	Not pregnant		1	Strongly agree	Strongly agree	Disagree	Strongly agree	4	2	1	2	4	2	2	1	0	0	0	0	1	0
R564	Jazan	34	Marrid	College, +	Employed	University/School	10,000 – 15,000	No physical condition	No mental condition	3	120	96	18			0	0	0	0	0	0	1	2	1	2	2	1	1	Not pregnant		1	Neither agree nor disagree	Agree	Agree	Agree	4	4	4	4	4	3	3	0	0	0	0	0	0	0
R565	Makkah	29	Marrid	College, +	Employed	Hospital	10,000 – 15,000	No physical condition	No mental condition	2	96	36				0	0	0	0	0	0	1	4	1	2	2	3	0	Not pregnant		1	Agree	Agree	Agree	Agree	4	4	2	4	4	2	2	0	1	0	1	1	0	0
R566	Jazan	50	Marrid	<= High School	Employed	University/School	5000 - 10,000	Chronic physical condition	No mental condition	0													2	1	3	2	3	3	Not pregnant		0
R567	Makkah	36	Marrid	College, +	Unemployed/Looking		5000 - 10,000	No physical condition	No mental condition	1	5					0	0	0	0	1	0	0	2	1	2	2	1	0	Not pregnant		0
R568	Makkah	29	Marrid	College, +	Employed	Hospital	5000 - 10,000	Chronic physical condition	No mental condition	1	7					0	0	0	0	0	0	1	3	2	3	1	1	0	Not pregnant		1	Agree	Agree	Strongly agree	Strongly agree	3	4	2	4	3	2	1	0	0	0	1	1	0	1
R569	Jazan	32	Marrid	<= High School	Stay at home		5000 - 10,000	No physical condition	No mental condition	1	7					0	0	0	0	0	0	1	2	0	2	0	1	0	Not pregnant		1	Strongly agree	Agree	Agree	Strongly agree	5	5	4	5	5	4	5	0	1	0	0	0	0	0
R570	Makkah	30	Marrid	<= High School	Stay at home		5000 - 10,000	No physical condition	No mental condition	3	108	72	24			0	0	0	0	0	0	1	3	3	3	3	3	3	Not pregnant		1	Neither agree nor disagree	Agree	Strongly disagree	Agree	3	2	4	4	4	3	4	1	1	0	0	0	1	0
R571	Makkah	32	Marrid	College, +	Employed	University/School	5000 - 10,000	No physical condition	No mental condition	2	108	24				0	0	0	0	0	0	1	2	0	1	1	1	0	Not pregnant		1	Agree	Strongly agree	Agree	Strongly agree	4	4	2	3	3	3	2	0	0	0	0	0	0	0
R572	Tabuk	30	Marrid	College, +	Unemployed/Looking		<5000	No physical condition	No mental condition	1	48					0	0	0	0	0	0	1	3	3	3	3	2	2	Pregant	Somewhat concerned	0
R573	Madina	39	Marrid	College, +	Stay at home		10,000 – 15,000	No physical condition	No mental condition	2	10	7				0	0	0	0	0	0	1	3	1	3	1	3	0	Not pregnant		1	Agree	Disagree	Strongly agree	Strongly agree	4	4	1	1	4	1	2	0	1	0	1	0	1	0
R574	Qassim	32	Marrid	<= High School	Stay at home		10,000 – 15,000	No physical condition	No mental condition	2	48	24				0	0	0	0	0	0	1	3	3	3	2	4	1	Not pregnant		1	Disagree	Disagree	Agree	Strongly agree	3	2	1	3	4	1	1	0	0	0	0	0	0	0
R575	Jazan	34	Marrid	College, +	Employed	University/School	10,000 – 15,000	No physical condition	No mental condition	3	120	96	12			0	0	0	0	0	0	1	2	1	2	2	1	1	Not pregnant		1	Neither agree nor disagree	Agree	Agree	Agree	4	4	4	4	4	3	3	0	0	0	0	0	0	0
R576	Jazan	35	Marrid	College, +	Employed	University/School	10,000 – 15,000	No physical condition	No mental condition	3	60	36	5			0	0	0	0	0	0	1	3	1	1	1	0	0	Not pregnant		1	Agree	Strongly agree	Agree	Strongly agree	5	4	2	4	5	3	3	0	0	0	0	0	0	0
R577	Riyadh	26	Marrid	College, +	Student		10,000 – 15,000	No physical condition	No mental condition	3	48	24	0			0	0	1	0	0	0	0	1	1	1	1	1	1	Not pregnant		1	Agree	Agree	Strongly disagree	Strongly agree	2	2	1	1	3	1	1	0	0	0	0	0	0	0
R578	Makkah	32	Marrid	College, +	Employed	University/School	5000 - 10,000	No physical condition	No mental condition	2	108	24				0	0	0	0	0	0	1	2	0	1	1	1	0	Not pregnant		1	Agree	Strongly agree	Agree	Strongly agree	4	4	2	3	3	3	2	0	0	0	0	0	0	0
R579	Assir	24	Marrid	College, +	Unemployed/Looking		<5000	No physical condition	No mental condition	2	42	15				0	1	0	0	0	0	0	3	4	3	2	3	1	Not pregnant		1	Agree	Agree	Strongly agree	Strongly agree	3	5	2	5	5	3	3	1	0	0	0	1	1	0
R580	Eastern Province	18	Widow/Divorced	<= High School	Stay at home		<5000	Chronic physical condition	No mental condition	4	108	84	48	20		0	1	0	0	0	0	0	4	3	3	3	3	1	Not pregnant		1	Agree	Agree	Strongly agree	Strongly agree	4	5	3	4	5	4	4	1	0	0	0	1	1	1
R581	Riyadh	30	Marrid	<= High School	Unemployed/Looking		5000 - 10,000	No physical condition	No mental condition	2	21	5				0	0	0	0	0	0	1	2	3	4	3	3	2	Not pregnant		1	Agree	Agree	Agree	Agree	5	4	2	4	2	2	2	1	0	0	0	0	0	0
R582	Riyadh	31	Marrid	College, +	Unemployed/Looking		5000 - 10,000	No physical condition	No mental condition	3	114	84	12			0	0	0	0	0	0	1	2	1	2	0	1	0	Not pregnant		1	Strongly agree	Agree	Agree	Agree	2	2	1	1	2	2	2	0	1	0	0	0	0	1
R583	Makkah	27	Marrid	College, +	Stay at home		<5000	No physical condition	No mental condition	1	60					0	0	0	0	0	0	1	2	1	2	0	3	0	Not pregnant		1	Agree	Agree	Neither agree nor disagree	Strongly agree	4	4	2	2	3	2	2	0	0	0	0	0	0	0
R584	Jazan	30	Marrid	College, +	Unemployed/Looking		5000 - 10,000	No physical condition	No mental condition	2	84	24				0	0	0	0	0	0	1	3	0	1	0	0	0	Not pregnant		1	Strongly agree	Strongly agree	Strongly disagree	Strongly agree	4	2	1	5	4	1	1	0	0	0	0	0	0	0
R585	Assir	29	Marrid	<= High School	Stay at home		5000 - 10,000	No physical condition	No mental condition	4	114	84	60	12		0	0	0	0	0	0	1	2	2	2	2	2	2	Not pregnant		1	Neither agree nor disagree	Agree	Agree	Strongly agree	4	4	2	4	4	2	3	0	1	0	0	0	0	0
R586	Jazan	23	Marrid	College, +	Employed	University/School	5000 - 10,000	No physical condition	No mental condition	1	60					0	0	0	0	0	0	1	0	2	2	2	3	0	Pregant	Slightly concerned	1	Agree	Strongly agree	Strongly agree	Strongly agree	3	4	1	1	3	1	1	0	0	0	0	0	0	0
R587	Jazan	20	Marrid	College, +	Student		10,000 – 15,000	No physical condition	No mental condition	0													2	1	1	0	3	0	Pregant	Extremely concerned	0
R588	Jazan	22	Marrid	College, +	Student		<5000	No physical condition	No mental condition	3	48	30	6			0	0	0	0	0	0	1	3	2	4	0	3	4	Not pregnant		1	Neither agree nor disagree	Strongly agree	Agree	Strongly agree	5	4	4	3	3	2	2	0	0	0	0	0	0	0
R589	Makkah	32	Marrid	College, +	Stay at home		<5000	No physical condition	No mental condition	1	24					0	0	0	0	0	0	1	2	1	3	1	2	1	Not pregnant		1	Agree	Agree	Agree	Agree	3	2	2	2	3	1	1	0	0	0	0	0	0	0
R590	Madina	35	Marrid	College, +	Employed	University/School	5000 - 10,000	No physical condition	No mental condition	3	108	60	24			0	0	0	0	0	0	1	3	2	4	1	4	0	Not pregnant		1	Agree	Strongly agree	Strongly agree	Strongly agree	4	5	2	3	3	1	1	0	1	0	0	1	1	0
R591	Riyadh	40	Marrid	College, +	Unemployed/Looking		10,000 – 15,000	No physical condition	Chronic mental condition	2	108	72				0	0	0	0	0	0	1	4	1	2	3	3	0	Not pregnant		1	Strongly agree	Agree	Strongly agree	Strongly agree	4	5	3	4	3	2	5	0	1	1	0	1	0	0
R592	Riyadh	21	Marrid	College, +	Student		10,000 – 15,000	No physical condition	No mental condition	1	36					0	0	0	0	0	0	1	1	1	3	1	2	0	Not pregnant		1	Agree	Strongly agree	Strongly disagree	Strongly agree	4	4	1	1	3	1	1	0	0	0	0	0	0	0
R593	Makkah	21	Marrid	College, +	Stay at home		10,000 – 15,000	Chronic physical condition	No mental condition	2	36	18				0	1	0	0	0	0	0	4	2	4	3	3	0	Not pregnant		1	Strongly disagree	Strongly disagree	Strongly disagree	Strongly disagree	1	1	1	1	1	2	1	0	0	0	0	0	0	0
R594	Makkah	37	Marrid	College, +	Unemployed/Looking		10,000 – 15,000	No physical condition	No mental condition	2	120	96				0	0	0	0	0	0	1	2	3	3	3	4	4	Not pregnant		1	Strongly agree	Agree	Strongly agree	Strongly agree	5	5	2	5	5	4	4	0	0	0	0	1	1	1
R595	Makkah	30	Marrid	College, +	Employed	University/School	10,000 – 15,000	Chronic physical condition	No mental condition	3	120	84	36			0	1	0	0	0	0	0	3	2	2	2	3	0	Not pregnant		1	Strongly agree	Strongly agree	Disagree	Strongly agree	4	4	1	4	4	1	2	1	1	0	0	1	0	0
R596	Makkah	40	Marrid	<= High School	Stay at home		5000 - 10,000	No physical condition	No mental condition	3	120	60	48			0	0	0	0	0	0	1	2	2	2	1	3	1	Not pregnant		1	Agree	Agree	Agree	Agree	4	4	3	4	4	1	3	0	0	0	0	1	0	0
R597	Riyadh	38	Marrid	<= High School	Stay at home		<5000	Chronic physical condition	No mental condition	1	108					0	0	0	0	0	0	1	1	1	1	1	2	1	Not pregnant		1	Agree	Agree	Agree	Agree	4	4	4	4	4	2	2	0	0	0	1	1	1	0
R598	Makkah	39	Marrid	College, +	Employed	University/School	5000 - 10,000	No physical condition	No mental condition	1	84					0	1	0	0	0	0	0	2	1	2	1	0	0	Not pregnant		1	Strongly agree	Strongly agree	Disagree	Strongly agree	2	4	1	3	3	1	1	0	0	0	1	1	0	0
R599	Jazan	38	Marrid	College, +	Unemployed/Looking		5000 - 10,000	No physical condition	No mental condition	4	120	120	96	12		0	0	0	0	0	0	1	0	0	0	0	0	0	Not pregnant		1	Strongly agree	Strongly agree	Neither agree nor disagree	Strongly agree	3	4	2	5	4	1	1	0	0	0	0	0	0	0
R600	Makkah	40	Marrid	College, +	Unemployed/Looking		5000 - 10,000	No physical condition	No mental condition	2	120	84				0	0	0	0	0	0	1	2	1	1	1	1	1	Pregant	Not at all concerned	1	Agree	Agree	Agree	Agree	3	3	1	3	3	1	3	0	0	0	0	0	0	0
R601	Riyadh	30	Marrid	College, +	Unemployed/Looking		5000 - 10,000	No physical condition	No mental condition	1	36					0	0	0	0	0	0	1	3	1	3	1	3	1	Not pregnant		1	Agree	Strongly agree	Strongly agree	Strongly agree	3	4	2	1	4	1	2	0	0	0	0	0	0	0
R602	Makkah	37	Marrid	College, +	Employed	University/School	10,000 – 15,000	No physical condition	No mental condition	2	72	24				0	0	0	0	0	0	1	0	0	1	0	2	0	Not pregnant		1	Strongly agree	Agree	Disagree	Agree	2	4	1	1	2	1	1	0	0	0	0	0	0	0
R603	Makkah	27	Marrid	College, +	Student		10,000 – 15,000	No physical condition	No mental condition	1	36					0	0	0	0	0	0	1	3	1	3	0	1	0	Not pregnant		1	Strongly agree	Strongly agree	Neither agree nor disagree	Strongly agree	3	2	1	5	3	1	1	1	1	0	0	1	1	0
R604	Makkah	40	Marrid	College, +	Employed	University/School	5000 - 10,000	Chronic physical condition	No mental condition	1	60					1	0	0	0	0	0	0	3	4	1	1	1	1	Not pregnant		1	Neither agree nor disagree	Agree	Disagree	Agree	5	5	5	5	5	4	5	0	0	1	0	1	1	1
R605	Makkah	28	Marrid	<= High School	Stay at home		5000 - 10,000	No physical condition	No mental condition	2	96	60				0	0	0	0	0	0	1	3	2	4	4	4	1	Not pregnant		1	Strongly agree	Agree	Agree	Agree	4	4	1	1	5	4	1	0	0	0	0	0	0	0
R606	Makkah	37	Widow/Divorced	College, +	Employed	University/School	<5000	No physical condition	No mental condition	1	108					0	1	0	0	0	0	0	2	2	3	2	2	2	Not pregnant		1	Strongly agree	Agree	Agree	Agree	3	3	1	2	3	3	3	0	1	0	0	0	0	0
R607	Makkah	37	Marrid	College, +	Employed	University/School	10,000 – 15,000	No physical condition	No mental condition	2	72	24				0	0	0	0	0	0	1	0	0	1	0	2	0	Not pregnant		1	Strongly agree	Agree	Disagree	Agree	2	4	1	1	2	1	1	0	0	0	0	0	0	0
R608	Riyadh	44	Marrid	College, +	Employed	University/School	5000 - 10,000	No physical condition	No mental condition	1	108					0	0	0	0	0	0	1	4	2	3	3	2	2	Not pregnant		1	Neither agree nor disagree	Strongly disagree	Disagree	Disagree	5	4	3	4	4	3	3	1	1	0	1	1	1	1
R609	Riyadh	24	Widow/Divorced	College, +	Student		10,000 – 15,000	No physical condition	No mental condition	2	60	36				0	0	0	0	0	0	1	2	3	3	0	2	3	Not pregnant		1	Strongly agree	Agree	Strongly agree	Strongly agree	3	3	1	1	2	1	1	6	6	6	6	6	6	6
R610	Jazan	22	Marrid	College, +	Student		<5000	No physical condition	No mental condition	3	48	30	6			0	0	0	0	0	0	1	3	2	4	0	3	4	Not pregnant		1	Neither agree nor disagree	Strongly agree	Agree	Strongly agree	5	4	4	3	3	2	2	0	0	0	0	0	0	0
R611	Jazan	43	Marrid	College, +	Employed	University/School	10,000 – 15,000	Chronic physical condition	No mental condition	3	96	60	36			0	0	0	0	0	0	1	3	0	2	0	1	0	Not pregnant		1	Agree	Agree	Agree	Strongly agree	4	4	2	4	4	2	2	0	0	0	0	0	0	0
R612	Riyadh	28	Marrid	College, +	Student		<5000	No physical condition	No mental condition	2	60	12				0	0	0	0	0	0	1	1	1	2	0	0	0	Not pregnant		1	Disagree	Strongly agree	Agree	Strongly agree	4	4	1	3	1	1	1	0	0	0	0	0	0	0
R613	Eastern Province	49	Marrid	College, +	Employed	University/School	10,000 – 15,000	No physical condition	No mental condition	1	48					0	0	0	0	0	0	1	3	3	4	2	3	4	Not pregnant		1	Strongly agree	Neither agree nor disagree	Disagree	Agree	5	4	4	5	5	2	3	0	0	0	0	0	0	0
R614	Eastern Province	38	Marrid	<= High School	Stay at home		<5000	Chronic physical condition	No mental condition	0													0	0	0	0	0	0	Not pregnant		0
R615	Eastern Province	32	Marrid	<= High School	Stay at home		5000 - 10,000	No physical condition	No mental condition	1	48					0	0	0	0	0	0	1	0	0	0	0	0	0	Not pregnant		1	Agree	Agree	Agree	Agree	4	4	2	5	3	2	2	0	0	0	0	0	0	0
R616	Eastern Province	30	Marrid	<= High School	Stay at home		<5000	Chronic physical condition	No mental condition	0													0	0	1	2	1	1	Not pregnant		0
R617	Riyadh	24	Widow/Divorced	College, +	Student		10,000 – 15,000	No physical condition	No mental condition	2	60	36				0	0	0	0	0	0	1	2	3	3	0	2	3	Not pregnant		1	Strongly agree	Agree	Strongly agree	Strongly agree	3	3	1	1	2	1	1	0	0	0	0	0	1	0
R618	Riyadh	23	Marrid	College, +	Student		5000 - 10,000	No physical condition	No mental condition	1	12					0	0	0	0	0	0	1	0	0	0	2	1	0	Not pregnant		1	Strongly agree	Agree	Strongly agree	Agree	4	4	1	4	4	2	2	0	0	0	0	0	0	0
R619	Eastern Province	49	Marrid	College, +	Employed	University/School	10,000 – 15,000	No physical condition	No mental condition	1	48					0	0	0	0	0	0	1	3	3	4	2	3	4	Not pregnant		1	Strongly agree	Neither agree nor disagree	Disagree	Agree	5	4	4	5	5	2	3	0	0	0	0	0	0	0
R620	Jazan	24	Marrid	College, +	Unemployed/Looking		5000 - 10,000	No physical condition	No mental condition	2	108	36				1	0	0	0	0	0	0	3	1	2	1	2	1	Not pregnant		1	Strongly agree	Neither agree nor disagree	Strongly agree	Strongly agree	4	3	3	5	3	2	2	0	0	0	0	0	0	0
R621	Makkah	37	Marrid	College, +	Employed	University/School	10,000 – 15,000	No physical condition	No mental condition	2	72	24				0	0	0	0	0	0	1	0	0	1	0	2	0	Not pregnant		1	Strongly agree	Agree	Disagree	Agree	2	4	1	1	2	1	1	0	0	0	0	0	0	0
R622	Makkah	40	Marrid	College, +	Employed	Hospital	10,000 – 15,000	No physical condition	No mental condition	1	108					0	0	0	0	0	0	1	2	0	0	0	1	0	Not pregnant		1	Agree	Strongly agree	Agree	Agree	4	4	1	2	4	2	1	0	0	0	0	1	0	0
R623	Jazan	43	Marrid	College, +	Employed	University/School	10,000 – 15,000	Chronic physical condition	No mental condition	3	96	60	36			0	0	0	0	0	0	1	3	0	2	0	1	0	Not pregnant		1	Agree	Agree	Agree	Strongly agree	4	4	2	4	4	2	2	0	0	0	0	0	0	0
R624	Riyadh	27	Marrid	<= High School	Stay at home		<5000	No physical condition	No mental condition	2	48	18				0	0	0	0	0	0	1	3	0	0	1	1	0	Not pregnant		0
R625	Makkah	28	Marrid	College, +	Employed	University/School	10,000 – 15,000	No physical condition	No mental condition	1	72					0	0	0	0	0	0	1	0	0	0	2	1	1	Pregant	Not at all concerned	1	Strongly agree	Strongly agree	Strongly agree	Strongly agree	5	5	5	5	5	5	4	0	1	0	0	0	0	0
R626	Makkah	28	Marrid	College, +	Employed	University/School	10,000 – 15,000	No physical condition	No mental condition	1	72					0	0	0	0	0	0	1	0	0	0	2	1	1	Pregant	Not at all concerned	1	Strongly agree	Strongly agree	Strongly agree	Strongly agree	5	5	5	5	5	5	4	0	1	0	0	0	0	0
R627	Tabuk	27	Marrid	College, +	Stay at home		5000 - 10,000	No physical condition	No mental condition	2	120	36				0	0	0	0	0	0	1	2	0	0	0	1	0	Not pregnant		1	Neither agree nor disagree	Neither agree nor disagree	Agree	Agree	4	3	5	5	3	5	5	0	0	0	0	0	0	0
R628	Makkah	27	Marrid	College, +	Student		10,000 – 15,000	No physical condition	No mental condition	1	36					0	0	0	0	0	0	1	3	1	3	0	1	0	Not pregnant		1	Strongly agree	Strongly agree	Neither agree nor disagree	Strongly agree	3	2	1	5	3	1	1	1	1	0	0	1	1	0
[truncated: 9 more columns]
